# Supplementary material for: Characterization of Postprandial Effects on CSF Metabolomics: A Pilot Study with Parallel Comparison to Plasma
Source: Metabolites. 2020 May 6;10(5):185. doi: 10.3390/metabo10050185 (PMC7281358; doi:10.3390/metabo10050185)
Supplement: Supplementary file 1 [file metabolites-10-00185-s001.zip]

Archive with 2 entries (2 files):
- Figure S1.jpg
- Supplementary Materials.xlsx
