# Supplementary material for: Characterization of Postprandial Effects on CSF Metabolomics: A Pilot Study with Parallel Comparison to Plasma
Source: Metabolites. 2020 May 6;10(5):185. doi: 10.3390/metabo10050185 (PMC7281358; doi:10.3390/metabo10050185)
Supplement: Supplementary file 1 [file metabolites-10-00185-s001.zip › Supplementary Materials.xlsx]

## Sheet: table S1
Supplementary table S1 Normalized levels of CSF hydrophilic metabolites in the subjects of the present study
						subject ID	C01	C02	C03	C01	C02	C03	C04	C05	C06	C04	C05	C06	C07	C08	C09	C07	C08	C09
						Pre-/Post-prandial state	Pre	Pre	Pre	Post	Post	Post	Pre	Pre	Pre	Post	Post	Post	Pre	Pre	Pre	Post	Post	Post
						postprandial sampling time	1.5 hr	1.5 hr	1.5 hr	1.5 hr	1.5 hr	1.5 hr	3 hr	3 hr	3 hr	3 hr	3 hr	3 hr	6 hr	6 hr	6 hr	6 hr	6 hr	6 hr
Group	Name	HMDB ID	Pubchem CID	Formula	Platform	RT
Lys pathway	2-Aminoadipic acid	HMDB00510	92136	C6H11NO4	GCMSMS	15.4833	86.2726	91.667	68.8778	89.5408	76.0771	75.546	96.4043	89.0664	104.353	96.4443	235.867	91.092	126.221	71.218	74.4311	104.532	76.979	79.4117
PPP	2-Dehydro-gluconic acid	HMDB0011732	8705	C6H10O7	GCMSMS	17.107	97.7609	108.069	141.799	96.0349	97.536	139.095	94.0789	124.926	96.3069	86.4011	109.267	71.2682	95.2281	91.3423	97.133	76.0412	72.037	116.226
Purine pathway	2'-Deoxyinosine	HMDB00071	65058	C10H12N4O4	GCMSMS	23.4303	98.4775	107.639	97.4504	97.9385	101.768	102.399	95.2504	107.15	99.7082	100.334	105.142	99.3787	95.9332	108.39	113.57	95.9773	104.343	103.205
Propanate pathway	2-Hydroxybutyric acid	HMDB00008	440864	C4H8O3	GCMSMS	7.81108	85.2339	58.8742	48.6747	70.7032	69.6094	74.3839	132.893	98.1771	156.354	141.386	134.977	99.9039	83.5176	54.4566	89.3226	89.9231	53.1693	110.494
Dicarboxylic acid	2-Hydroxyglutaric acid	HMDB59655	43	C5H8O5	GCMSMS	13.8537	64.2344	118.409	54.6319	73.6898	120.049	68.3425	105.553	97.7041	71.6205	174.133	145.265	102.876	173.508	71.5682	127.4	76.3168	88.6833	95.3915
Others	2-Hydroxyisobutyric acid	HMDB0000729	11671	C4H8O3	GCMSMS	6.91218	119.185	98.53	92.7012	121.833	106.839	105.719	91.6429	86.1212	110.352	99.8356	107.031	109.14	61.7173	100.475	84.4408	76.8241	101.213	93.2689
Others	2-Ketohexanoic acid	HMDB01864	159664	C6H10O3	HILICMS	4.16	67.6362	117.537	89.772	100.77	57.3329	95.3333	91.7407	123.933	125.19	126.694	90.1403	97.7439	183.105	53.0409	88.6846	119.45	154.133	52.3351
Gly/Ser/Thr pathway	2-Oxobutyric acid	HMDB00005	58	C4H6O3	GCMSMS	7.44733	80.7188	65.9415	59.3522	78.5618	82.2065	84.1315	127.678	98.2277	136.742	131.683	153.688	114.13	90.9509	61.0207	85.8535	105.058	64.3084	109.622
TCA cycle	2-Oxoglutaric acid	HMDB00208	51	C5H6O5	GCMSMS	13.8506	96.5966	105.749	89.3916	90.7147	113.914	81.7474	85.59	58.5112	110.269	97.9275	206.41	97.2898	82.7887	101.854	132.947	79.9177	82.3867	110.159
BCAA pathway	3-Hydroxy-2-methylbutanoic acid	HMDB0000354	160471	C5H10O3	GCMSMS	8.826	96.4857	69.1476	78.5871	82.3965	100.919	85.0786	96.1492	139.505	124.383	68.485	130.46	102.875	85.8677	80.0624	95.815	114.824	98.023	110.564
BCAA pathway	3-Hydroxy-3-methylglutaric acid	HMDB00355	1662	C6H10O5	GCMSMS	14.1789	121.611	83.5455	93.8766	114.176	93.5666	113.101	58.7365	113.206	117.226	82.5525	116.596	145.026	54.6005	121.229	88.0245	65.8777	139.002	85.8344
BCAA pathway	3-Hydroxyglutaricacid	HMDB0000428	181976	C5H8O5	GCMSMS	13.8482	95.4245	76.2676	87.3293	116.815	64.7597	145.485	89.8839	86.0762	119.584	144.042	102.36	128.6	88.1048	113.457	119.482	62.8436	110.665	98.3523
BCAA pathway	3-Hydroxyisovaleric acid	HMDB0000754	69362	C5H10O3	GCMSMS	9.0366	138.987	61.8741	86.9002	137.409	73.3167	98.8568	97.4259	115.288	165.601	77.3926	96.6648	181.852	54.6715	102.322	49.6928	65.9338	92.8842	57.1948
Pyrimidine pathway	3-Hydroxypropanoic acid	HMDB00700	68152	C3H6O3	GCMSMS	8.073	67.9876	71.5631	129.225	58.7247	96.4721	137.771	136.792	93.7998	85.2031	98.5448	90.9398	72.6131	87.0132	111.36	94.0616	128.53	138.16	104.112
BCAA pathway	3-Methyl-2-oxobutyric acid	HMDB00019	49	C5H8O3	GCMSMS	7.9186	93.8788	113.317	87.847	96.7335	106.598	96.1141	116.023	93.9093	92.385	118.656	109.315	92.6352	118.905	89.5017	93.2384	105.851	97.7818	97.8666
Pyrimidine pathway	3-Ureidopropionate	HMDB00026	111	C4H8N2O3	GCMSMS	14.958	135.746	91.5314	95.7667	89.6641	108.68	110.906	130.335	64.3187	38.0722	65.9717	181.695	97.7551	89.9368	98.5885	113.935	64.6435	84.1716	152.64
Ala/Asp/Glu pathway	4-Aminobutyric acid(GABA)	HMDB00112	119	C4H9NO2	GCMSMS	13.3288	104.399	103.84	115.865	99.6754	104.717	142.893	65.4413	90.8284	102.79	83.7901	117.047	113.608	107.279	106.547	113.266	83.0485	116.869	97.9627
Tyr pathway	4-Hydroxy-3-methoxyphenylacetic acid	HMDB00118	1738	C9H10O4	GCMSMS	16.1188	128.56	54.7549	82.0818	106.76	61.5906	99.2112	41.9647	144.243	114.422	63.2349	135.276	197.418	70.1231	137.107	72.0434	77.1635	223.365	44.7845
Phe pathway	4-Hydroxybenzoic acid	HMDB00500	135	C7H6O3	HILICMS	4.25	194.049	80.362	99.3365	125.344	68.435	120.706	116.745	172.17	151.307	70.2606	114.784	107.872	88.361	104.18	89.4888	86.4715	143.398	70.5095
Tyr pathway	4-Hydroxyphenylacetic acid	HMDB00020	127	C8H8O3	GCMSMS	14.6648	78.6022	55.1166	91.0363	81.3612	61.0837	110.883	88.5496	135.638	137.123	82.4416	160.11	146.872	75.1356	114.881	65.5532	92.5267	137.999	25.9678
Tyr pathway	4-Hydroxyphenyllactic acid	HMDB00755	9378	C9H10O4	GCMSMS	17.4536	96.4729	67.3661	82.2178	83.12	90.305	91.4453	90.3644	164.105	108.638	75.1073	171.43	115.309	74.4077	116.626	92.2698	98.4442	167.68	86.555
BCAA pathway	4-Methyl-2-oxovaleric acid	HMDB00695	70	C6H10O3	GCMSMS	9.07063	107.712	79.982	69.7786	97.9159	84.484	71.6023	101.739	118.577	118.652	91.5072	166.675	110.845	116.187	118.061	72.299	114.057	109.105	76.5249
Xylene pathway	4-Methylbenzoic acid (p-Toluic acid)	HMDB29635	7470	C8H8O2	GCMSMS	11.2517	94.0282	133.923	81.7443	108.16	119.556	83.9968	107.487	86.8692	95.0017	110.855	102.674	115.432	80.1586	98.5767	100.018	100.852	83.9907	94.0791
Arg/Pro pathway	5-Aminovaleric acid	HMDB03355	138	C5H11NO2	GCMSMS	14.5061	71.2964	79.4688	104.894	83.9643	101.756	124.962	90.0452	81.4096	76.7363	125.247	189.981	108.704	141.288	74.7348	65.4586	69.4731	93.892	71.0228
One carbon metabolism	5-Methyl-THF	HMDB0001396	439234	C20H25N7O6	HILICMS	7.09	97.8388	94.4974	107.858	155.15	63.3399	67.7564	91.4418	107.656	156.024	73.8821	58.0399	114.534	160.908	87.2743	102.014	121.408	79.5403	65.3558
Lipid pathway	Acetoacetic acid	HMDB00060	96	C4H6O3	GCMSMS	7.93402	105.018	50.4496	68.2822	109.007	56.8734	77.474	84.7724	94.5307	136.04	103.318	175.701	103.081	66.3076	126.881	62.9401	73.0479	120.356	67.7944
Fatty acyl carnitines	Acylcarnitine(C2:0)	HMDB00201	439756	C9H18NO4	HILICMS	6.27	86.0487	96.6466	99.5904	78.263	60.6574	97.6408	80.303	110.891	87.207	61.557	121.853	43.4195	121.402	95.4629	95.4894	84.1046	84.369	67.0187
Fatty acyl carnitines	Acylcarnitine(C3:0)	HMDB00824	107738	C10H19NO4	HILICMS	5.82	87.923	81.7992	69.3462	82.2965	48.9193	76.0541	58.1103	103.631	88.9137	85.3662	248.343	66.231	81.298	72.4407	179.385	76.3353	78.6407	83.6605
Fatty acyl carnitines	Acylcarnitine(C5:0)	HMDB0013128	10157322	C12H23NO4	HILICMS	5.18	126.364	56.8739	73.6649	103.111	61.4106	69.9311	67.5847	140.865	139.897	49.5381	163.386	78.1394	95.1554	163.888	85.0695	82.8497	76.6934	70.4641
Purine pathway	Adenine	HMDB00034	190	C5H5N5	GCMSMS	17.1614	105.154	119.289	92.6804	109.311	102.574	132.596	73.6466	95.7944	90.365	102.937	101.326	100.694	117.01	80.5183	75.5261	115.776	110.251	109.56
Purine pathway	Adenosine	HMDB00050	60961	C10H13N5O4	GCMSMS	23.9198	100.502	98.9835	96.2258	104.511	100.622	98.7663	99.7056	101.089	98.8158	96.5906	105.426	96.8014	101.461	98.88	96.9835	99.4265	99.5868	102.201
Dicarboxylic acid	Adipic acid	HMDB00448	196	C6H10O4	GCMSMS	13.0256	72.6637	82.9661	97.26	74.0399	90.666	83.8351	125.213	105.027	78.0768	159.518	101.403	73.3059	243.356	85.9647	90.8737	65.4533	91.9643	121.817
Ala/Asp/Glu pathway	Alanine	HMDB00161	5950	C3H7NO2	GCMSMS	7.47848	78.84	129.536	81.2252	77.8118	115.879	79.3963	101.328	103.47	88.534	83.9469	227.41	71.8569	102.594	91.5468	140.558	99.5987	67.2684	150.311
Purine pathway	Allantoin	HMDB0000462	204	C4H6N4O3	HILICMS	5.33	61.7264	49.8181	69.0574	87.3045	50.3173	112.795	115.894	146.251	92.0174	66.8725	133.453	115.104	101.293	62.1454	98.3194	45.9745	66.5138	165.661
Vitamin	alpha-tocopherol	HMDB01893	14985	C29H50O2	GCMSMS	27.5136	49.4326	129.587	84.6638	111.19	111.39	121.659	90.1585	83.3921	43.3518	149.323	179.827	0	76.5898	109.332	196.298	32.5139	79.3598	119.218
Trp pathway	Anthranilic acid	HMDB01123	227	C7H7NO2	GCMSMS	14.3257	121.848	103.047	74.8266	111.358	128.028	93.0649	131.41	76.3939	94.74	77.0485	79.7491	83.5722	143.412	138.949	51.1254	84.1653	86.7364	79.138
Sugar related	Arabinose	HMDB40268	6902	C5H10O5	GCMSMS	14.827	111.905	92.8192	100.336	112.273	100.681	119.074	93.0548	111.258	117.797	94.315	119.535	140.897	72.9668	94.2248	106.789	92.3389	116.781	99.3021
Arg/Pro pathway	Arginine	HMDB00517	6322	C6H14N4O2	HILICMS	13.96	104.512	96.0382	105.153	105.003	67.9322	134.72	100.862	151.927	137.351	44.8928	105.355	80.1185	125.477	72.0574	83.9077	99.5868	117.722	86.5104
Ala/Asp/Glu pathway	Asparagine	HMDB00168	6267	C4H8N2O3	GCMSMS	14.9584	87.608	122.21	90.3047	90.6571	111.727	88.1079	85.9228	93.4692	94.5209	75.5972	181.827	80.7042	90.9467	94.8272	124.205	98.0817	77.167	143.962
Ala/Asp/Glu pathway	Aspartic acid	HMDB00191	5960	C4H7NO4	GCMSMS	13.1744	79.19	102.2	82.3945	80.1808	100.809	83.7073	88.8329	109.181	83.2787	83.2651	227.206	63.1295	116.622	107.281	102.342	90.532	85.4107	120.044
Phe pathway	Atrolactic acid	HMDB0000291	736172	C9H10O5	HILICMS	4.14	93.6364	60.2181	41.3098	68.5404	65.7925	112.332	44.5041	137.906	63.559	59.6	202.549	123.373	68.1779	95.1114	131.156	141.409	154.578	61.7365
Dicarboxylic acid	Azelaic acid	HMDB00784	2266	C9H16O4	GCMSMS	16.3939	89.7096	126.832	114.292	92.7865	100.759	99.4976	121.518	112.515	81.2797	180.959	125.219	53.9874	168.204	83.0772	80.4924	85.3466	68.7125	100.266
Phe pathway	Benzoic acid	HMDB01870	243	C7H6O2	GCMSMS	9.62832	97.6688	77.1165	96.3929	96.226	68.2327	89.7962	100.847	116.706	119.057	138.43	105.195	136.193	120.333	88.4354	109.942	103.34	104.566	80.4635
Gly/Ser/Thr pathway	Betaine	HMDB00043	247	C5H11NO2	HILICMS	5.97	100.422	99.8127	106.698	95.2693	70.41	127.916	87.4251	116.69	96.6821	67.4053	147.664	97.5863	115.994	75.4885	91.4411	110.641	113.329	57.7341
Fatty acyl carnitines	Carnitine	HMDB0000062	10917	C7H15NO3	HILICMS	7.48	74.3271	92.0601	102.646	72.0382	58.4309	82.8929	79.2489	98.6826	80.9999	71.1954	320.367	46.3192	110.083	71.7265	105.136	98.6097	94.2419	61.3094
Cholesterol	Cholesterol	HMDB00067	5997	C27H46O	GCMSMS	27.6442	64.4055	118.996	112.344	59.2249	95.4281	155.723	77.5918	103.283	52.4069	98.6077	201.286	63.5709	74.6949	95.7837	113.994	68.3707	57.2252	126.948
Gly/Ser/Thr pathway	Choline	HMDB00097	305	C5H14NO	HILICMS	5.99	122.008	85.3386	88.6608	104.538	63.2239	108.41	83.0003	118.035	129.647	70.5737	147.691	98.4853	123.495	84.5416	89.8571	121.65	118.258	61.6697
TCA cycle	Cis-aconitic acid	HMDB00072	643757	C6H6O6	GCMSMS	15.8397	95.7377	84.1356	111.455	84.5733	86.6139	125.969	87.4292	111.558	106.459	99.604	140.369	110.675	75.1703	103.613	102.523	85.0139	94.521	92.2169
C5-Branched dibasic acid pathway	Citramalic acid	HMDB0000426	15584	C5H8O5	GCMSMS	12.5685	109.11	104.841	91.539	25.6245	92.9648	81.1321	95.9458	105.265	119.005	178.548	185.895	81.8615	258.433	124.527	69.5916	114.441	96.2785	12.4792
TCA cycle	Citric acid	HMDB00094	311	C6H8O7	GCMSMS	16.5916	101.994	102.457	104.42	99.8485	96.5362	112.393	94.6227	95.0807	98.4449	93.4162	95.9824	89.8253	109.321	97.9872	90.7517	99.5685	78.7983	106.006
Arg/Pro pathway	Creatine	HMDB00064	586	C4H9N3O2	HILICMS	7.49	108.561	85.9421	96.9345	105.473	81.1596	117.172	111.84	120.592	110.715	87.0552	92.5902	72.1469	111.793	74.5223	100.88	113.901	101.456	75.0736
Arg/Pro pathway	Creatine phosphate	HMDB01511	9548602	C4H10N3O5P	HILICMS	8.83	68.8979	142.9	55.022	68.876	132.176	77.2743	176.63	99.7141	67.879	109.621	108.197	55.7159	121.933	69.4826	128.851	83.7007	66.8591	105.141
Arg/Pro pathway	Creatinine	HMDB00562	588	C4H7N3O	HILICMS	4.64	105.486	88.8777	105.856	108.182	81.3747	110.545	94.6934	112.523	104.971	96.8021	101.193	106.924	96.8818	95.8249	98.5974	104.92	108.223	76.775
Cys/Met pathway	Cysteine	HMDB00574	5862	C3H7NO2S	GCMSMS	13.6184	85.9939	89.6555	90.0631	84.228	89.6349	94.0844	74.5633	101.575	90.8957	97.8289	193.879	106.861	120.542	96.9436	105.283	106.634	89.3506	106.843
Cys/Met pathway	Cystine	HMDB00192	67678	C6H12N2O4S2	GCMSMS	21.1685	84.9472	98.5692	82.2831	96.0999	91.2383	91.292	63.3725	61.345	82.1395	94.06	210.244	112.196	117.073	71.5637	76.1302	100.011	89.8172	96.9061
Pyrimidine pathway	Cytosine	HMDB00630	597	C4H5N3O	GCMSMS	13.2512	100.89	98.9782	95.9692	107.219	85.5088	122.807	107.322	105.16	72.7482	76.0792	101.005	79.9357	84.4807	155.946	82.1835	90.8165	108.183	102.74
Pyrimidine pathway	dCMP	HMDB01202	13945	C9H14N3O7P	GCMSMS	16.2283	68.2445	82.1967	107.946	102.425	71.876	104.877	93.3884	53.7881	72.2623	52.1219	139.49	99.5639	158.859	92.4136	125.632	112.168	93.9022	121.621
Pyrimidine pathway	Deoxyuridine	HMDB00012	13712	C9H12N2O5	HILICMS	3.89	151.219	73.3751	112.679	128.81	66.3511	99.1405	68.5105	144.274	127.131	117.984	111.734	147.356	91.8028	90.4048	62.4352	114.951	74.0637	70.2101
Gly/Ser/Thr pathway	Dimethylglycine	HMDB00092	673	C4H9NO2	GCMSMS	5.87833	77.7639	95.6013	83.4633	81.6822	103.161	80.3117	86.5737	95.1999	90.9074	189.393	324.478	76.0946	120.444	79.093	67.892	80.241	67.4124	97.6264
Dicarboxylic acid	Dodecanedioic acid	HMDB00623	12736	C12H22O4	GCMSMS	19.316	112.707	110.118	103.777	77.6734	82.6794	92.045	109.037	76.9794	95.8933	95.983	87.6919	109.985	146.179	105.345	89.2882	102.08	141.435	91.2292
Lipid pathway	Ethanolamine	HMDB00149	700	C2H7NO	GCMSMS	9.829	120.904	86.8696	102.741	117.417	84.2068	109.984	76.0456	115.441	109.835	77.2868	94.9672	124.409	100.042	116.473	84.6894	111.23	113.249	75.5148
Dicarboxylic acid	Ethylmalonic acid	HMDB0000622	11756	C5H8O4	GCMSMS	10.013	120.898	98.7514	88.8911	131.781	79.6593	111.359	67.6502	96.4794	120.433	94.0327	95.8322	153.078	59.5862	87.7701	92.8532	53.8423	84.8193	89.8114
Sugar related	Fructose	HMDB0000660	439709	C6H12O6	GCMSMS	17.11	94.0652	112.239	131.238	116.666	103.269	135.695	90.9414	120.907	97.197	84.2666	127.037	77.9313	81.4851	86.1177	116.444	68.2677	73.5841	141.444
Sugar related	Fucose	HMDB29196	19466	C6H12O5	GCMSMS	15.7168	108.905	91.8533	92.7196	107.196	86.6343	112.889	101.967	92.8118	111.813	105.476	107.806	113.066	90.0913	78.9792	96.7383	101.619	101.546	111.013
TCA cycle	Fumaric acid	HMDB00134	444972	C4H4O4	GCMSMS	10.9929	85.709	128.091	84.9537	115.648	107.121	122.42	101.672	102.042	80.3229	91.3253	187.052	85.2732	92.1604	90.8645	74.7226	78.913	77.7939	99.3357
Sugar related	Galactitol	HMDB00107	11850	C6H14O6	GCMSMS	17.7363	80.9463	86.4986	152.813	94.5563	87.3035	174.343	93.9689	96.6482	80.6046	94.154	122.397	87.0879	51.5921	132.442	94.5852	61.3208	98.2689	125.942
Sugar related	Galactose	HMDB0000143	439357	C6H12O6	GCMSMS	17.25	100.321	114.257	68.1236	98.6445	115.331	87.2999	142.475	90.2949	120.12	102.117	83.8489	101.587	68.522	124.125	74.8744	65.8157	77.0447	105.251
Sugar related	Glucaric acid	HMDB00663	33037	C6H10O8	GCMSMS	18.5624	100.257	93.3972	112.097	96.9279	101.832	133.248	93.6116	103.981	96.1779	98.6894	96.7447	101.916	69.6067	96.2647	97.4069	86.1014	105.279	112.302
PPP	Gluconic acid	HMDB00625	10690	C6H12O7	GCMSMS	18.4409	105.368	97.9122	111.696	105.404	94.603	124.017	104.179	97.3098	96.5848	108.36	105.459	121.641	80.8169	93.0175	95.0083	78.9644	126.218	103.964
Glucose pathway	Glucono-1,5-lactone	HMDB00150	7027	C6H10O6	GCMSMS	17.3898	133.698	144.159	97.82	101.342	103.968	102.086	83.3715	123.84	139.695	166.182	94.5655	43.6233	83.1238	160.161	33.2106	128.351	25.5141	30.4563
Glycolysis	Glucose	HMDB00122	5793	C6H12O6	GCMSMS	17.596	96.4045	114.777	100.163	108.068	109.573	100.492	85.9995	98.9796	101.919	102.17	111.167	113.967	82.4241	99.4009	114.302	87.719	100.01	103.343
Sugar related	Glucuronic acid	HMDB0000127	444791	C6H10O7	GCMSMS	17.797	84.3547	91.5459	119.184	76.408	107.779	127.127	126.942	103.286	94.6551	97.0438	119.33	78.9018	71.0446	88.7902	105.948	85.8655	105.907	122.401
Ala/Asp/Glu pathway	Glutamine	HMDB00641	5961	C5H10N2O3	GCMSMS	16.1208	97.7329	103.667	92.1842	92.9075	100.93	99.3833	97.1086	101.262	95.1148	92.7513	105.157	88.1821	87.9372	109.022	105.419	96.1703	103.868	108.323
Sugar related	Glyceraldehyde	HMDB01051	751	C3H6O3	GCMSMS	9.16	98.912	88.2586	86.2246	106.174	88.4756	95.9067	82.9468	118.198	96.2518	123.002	121.323	106.19	123.209	93.8063	104.593	99.5085	112.015	92.8932
Glyoxylate and dicarboxylate pathway	Glyceric acid	HMDB00139	439194	C3H6O4	GCMSMS	10.6983	85.6427	79.2331	107.09	75.991	96.1296	118.212	161.974	94.0103	102.322	115.956	84.4398	87.3412	88.2722	82.1333	99.6686	115.395	116.529	107.387
Lipid pathway	Glycerine	HMDB00131	753	C3H8O3	GCMSMS	9.9167	64.7236	83.8109	106.832	60.5724	88.3902	103.206	189.42	124.573	97.6071	106.981	138.924	50.9952	108.515	84.5632	140.84	110.634	69.8012	124.977
Lipid pathway	Glycerol-3-phosphate	HMDB00126	439162	C3H9O6P	HILICMS	7.16	83.0455	140.916	85.7043	75.0774	92.1002	95.4311	113.666	88.6279	92.4565	106.141	77.3953	72.6233	132.146	65.1753	142.761	102.837	83.0209	104.991
Glyoxylate and dicarboxylate pathway	Glycolic acid	HMDB00115	757	C2H4O3	HILICMS	6.24	129.73	104.244	97.8829	111.01	59.3427	100.128	116.976	112.169	111.496	94.4022	76.4695	124.587	135.936	121.765	78.3745	148.514	97.9615	65.633
His pathway	Histidine	HMDB00177	6274	C6H9N3O2	GCMSMS	17.214	72.5149	110.734	133.245	102.113	76.9907	119.904	94.0142	140.104	84.7072	74.7277	128.911	56.2064	98.9735	103.795	109.813	63.621	123.725	112.636
His pathway	Histidinol	HMDB03431	165271	C6H11N3O	GCMSMS	15.7358	115.303	92.8151	52.0357	132.619	64.1067	126.461	79.5853	155.548	122.003	131.491	94.0397	49.5922	98.6891	110.754	65.5438	81.624	53.4696	153.334
Cys/Met pathway	Homocysteine	HMDB0000742	91552	C4H9NO2S	GCMSMS	14.8916	85.5249	93.6324	137.045	67.7111	119.651	115.363	100.126	144.129	102.729	109.711	189.921	105.14	62.1946	71.6886	133.727	61.0405	92.7116	101.992
Gly/Ser/Thr pathway	Homoserine	HMDB00719	12647	C4H9NO3	GCMSMS	12.28	89.0183	105.779	93.6439	93.7616	101.458	118.324	98.6704	105.745	88.4218	101.305	141.174	69.5335	117.131	111.474	89.2731	93.0662	107.553	103.859
Purine pathway	Hypoxanthine	HMDB00157	790	C5H4N4O	GCMSMS	16.5115	104.397	82.761	104.844	97.9606	83.871	123.685	69.237	127.869	94.0495	92.739	117.298	124.688	77.189	116.017	100.032	95.2303	112.877	84.943
His pathway	Imidazole	HMDB01525	795	C3H4N2	GCMSMS	7.837	88.1573	64.8729	95.1042	120.267	123.881	119.52	106.896	97.8788	97.4212	104.627	110.795	101.659	104.624	112.225	92.6081	99.3993	98.1595	45.5994
Trp pathway	Indole-3-carboxylic acid	HMDB03320	69867	C9H7NO2	GCMSMS	18.7591	96.6183	139.153	74.249	75.8081	52.9516	92.3835	99.5085	101.633	97.2785	107.359	101.258	221.546	109.551	100.129	43.6049	155.015	104.003	57.0416
Purine pathway	Inosine	HMDB00195	6021	C10H12N4O5	GCMSMS	23.4	115.989	108.066	96.9538	110.634	121.046	102.89	80.448	114.909	85.1559	96.0434	116.136	102.363	88.1054	115.957	109.171	84.913	100.466	112.239
Sugar related	Inositol	HMDB00211	892	C6H12O6	GCMSMS	19.323	92.5145	88.9284	98.375	82.1927	105.404	103.552	124.364	97.2829	93.19	92.3705	82.4886	78.1988	100.154	94.7784	103.379	122.728	112.925	119.056
BCAA pathway	Isoleucine	HMDB00172	6306	C6H13NO2	GCMSMS	10.1933	86.9689	131.479	74.4335	82.2602	124.374	74.1216	102.019	92.8018	105.732	81.0619	256.599	65.2105	89.4857	80.6541	131.932	95.458	59.9849	158.324
Glycolysis	Lactic acid	HMDB00190	107689	C3H6O3	GCMSMS	6.8502	95.5899	103.03	95.5916	98.857	102.392	103.94	101.16	104.853	97.8001	104.01	103.035	97.6511	101.085	91.1087	104.455	95.2181	89.7184	105.461
BCAA pathway	Leucic acid	HMDB0000746	83697	C6H12O3	GCMSMS	9.89272	86.5069	118.278	77.4372	73.8998	141.29	80.4519	142.961	100.676	106.333	78.3643	172.822	56.5522	87.752	83.5991	117.875	97.1443	72.9807	155.603
BCAA pathway	Leucine	HMDB00687	6106	C6H13NO2	GCMSMS	9.89483	97.399	122.834	85.1627	88.1078	120.082	81.4705	98.6446	97.2865	112.483	82.6941	206.542	69.7282	91.7749	90.9277	116.237	88.2829	67.0546	131.032
Lys pathway	Lysine	HMDB00182	5962	C6H14N2O2	GCMSMS	17.6877	121.182	102.071	78.3957	117.249	97.8735	80.424	88.2876	93.2906	127.633	76.4197	170.076	100.2	109.888	97.8414	83.5988	120.511	85.8771	99.6852
Nicotinate and nicotinamide pathway	Maleic acid	HMDB00176	444266	C4H4O4	GCMSMS	10.35	99.141	103.882	103.414	96.6481	101.887	94.0403	98.6644	100.217	105.453	141.606	90.8664	107.021	169.924	89.3809	122.721	68.3731	99.7771	89.8941
TCA cycle	Malic acid	HMDB00156	222656	C4H6O5	GCMSMS	12.7631	82.0425	125.059	82.765	73.7596	116.633	98.1455	71.5033	94.4349	88.1769	111.025	238.374	135.685	122.95	63.0246	138.249	69.1419	62.2195	103.026
Glucose pathway	Maltose	HMDB0000163	10991489	C12H22O11	GCMSMS	25.0064	110.131	75.0987	133.719	96.031	114.501	103.873	121.958	81.1944	85.0952	89.4599	78.1508	101.368	78.2623	80.4322	112.323	93.9733	116.102	122.049
Sugar related	Mannoheptulose	HMDB0029935	441419	C7H14O7	GCMSMS	19.5322	103.373	76.8543	133.299	85.5493	77.7985	116.654	110.338	102.56	107.597	123.611	119.895	105.754	75.7438	88.9151	123.708	85.0982	112.138	83.4246
Cys/Met pathway	Methionine	HMDB00696	6137	C5H11NO2S	GCMSMS	13.1814	81.9118	103.282	75.5892	77.8473	105.166	76.8208	86.7308	113.328	82.9705	74.4149	190.557	65.5921	115.424	108.515	109.364	108.882	80.1768	135.324
Cys/Met pathway	Methionine sulfoxide	HMDB0002005	158980	C5H11NO3S	GCMSMS	16.2527	129.523	69.2551	118.847	96.9392	98.0763	79.8227	53.3937	96.5454	109.563	48.1998	230.613	41.8806	112.1	109.545	118.44	98.2758	53.3312	121.127
Cys/Met pathway	Methylcysteine	HMDB0002108	24417	C4H9NO2S	GCMSMS	11.4367	103.262	99.0772	97.5981	103.303	104.636	102.048	104.29	100.66	95.6288	94.2002	92.7064	99.8583	110.335	101.094	89.5284	98.7049	103.07	93.8096
BCAA pathway	Methylmalonic acid	HMDB00202	487	C4H6O4	GCMSMS	9.079	90.6435	113.757	74.588	88.7523	154.637	70.2486	114.169	108.563	109.064	68.7897	195.519	72.6618	74.6941	88.5609	134.331	82.3093	86.358	144.921
BCAA pathway	Methylsuccinic acid	HMDB0001844	6950476	C5H8O4	GCMSMS	10.662	98.9641	97.7108	78.7481	96.5201	95.6018	96.1893	92.4407	94.9023	78.4368	126.763	114.778	84.3212	219.292	113.813	77.1281	86.0884	97.5677	87.037
Cholesterol pathway	Mevalonic acid	HMDB00227	439230	C6H12O4	GCMSMS	14.159	111.678	70.715	98.6142	96.9922	91.0603	89.9335	59.4697	116.644	125.95	90.8608	142.046	149.789	61.0399	130.756	113.63	55.9145	147.871	82.0752
Purine pathway	N1-Methyladenosine	HMDB0003331	27476	C11H15N5O4	GCMSMS	23.9106	90.1585	121.678	56.0176	89.1492	65.7592	126.197	86.6488	107.621	103.562	92.0529	108.361	108.279	122.038	149.371	81.3417	106.311	150.169	60.6094
N-acetyl-amino acid	N-Acetyl-asparatic acid	HMDB00812	65065	C6H9NO5	GCMSMS	14.8161	126.128	76.8584	81.3765	118.045	86.7007	92.6152	36.8382	114.056	125.12	45.4655	116.773	281.683	61.3173	88.553	94.9642	94.9819	168.402	76.4073
Amino sugar	N-Acetylglucosamine	HMDB00215	439174	C8H15NO6	GCMSMS	19.2	108.842	88.7801	115.747	99.0686	95.4556	134.429	108.91	107.136	88.7342	112.922	92.1343	116.164	88.3995	95.2735	80.6844	87.77	116.707	96.3431
N-acetyl-amino acid	N-Acetylglutamic acid	HMDB01138	70914	C7H11NO5	GCMSMS	16.2841	130.425	81.9546	61.1515	134.414	84.682	57.5503	48.9153	95.7809	121.487	51.0629	102.294	224.967	70.0299	128.311	105.174	99.6708	134.496	87.2653
N-acetyl-amino acid	N-Acetyl-glycine	HMDB0000532	10972	C4H7NO3	GCMSMS	10.1252	84.5353	79.4994	109.542	93.7968	64.1872	110.199	80.444	86.0736	104.033	98.7481	120.653	101.487	87.5925	136.882	84.3883	88.7007	138.486	97.5895
Amino sugar	N-Acetylneuraminic acid	HMDB0000230	445063	C11H19NO9	GCMSMS	23.7431	112.136	71.965	149.829	93.6359	88.6413	119.658	77.1837	104.58	101.083	107.212	137.236	140.142	63.5331	89.8451	108.558	71.9022	139.616	97.1677
Arg/Pro pathway	N-acetylputresine	HMDB02064	122356	C6H14N2O	HILICMS	9.6	105.028	100.342	96.6396	119.366	46.5637	97.9702	74.0041	184.615	102.072	71.955	121.112	88.8953	121.786	103.576	85.9753	85.3689	137.141	38.7946
N-acetyl-amino acid	N-Acetyltyrosine ethyl ester	HMDB00866	13289	C13H17NO4	GCMSMS	19.3237	114.068	88.5999	124.348	128.317	103.42	140.292	84.1382	107.739	72.9261	72.4451	60.9454	107.454	151.88	92.6655	103.486	128.656	36.1268	104.55
Cys/Met pathway	N-Formylmethionine	HMDB01015	439750	C6H11NO3S	GCMSMS	14.9522	89.2226	114.216	103.083	117.107	130.906	78.3423	84.4595	92.9363	98.0486	104.524	115.566	118.507	89.171	96.1798	117.781	77.8999	86.4331	139.847
Nicotinate and nicotinamide pathway	Nicotinamide	HMDB01406	936	C6H6N2O	GCMSMS	12.786	109.234	56.7905	64.0467	107.685	99.2637	90.2049	54.7922	60.7936	62.1945	137.526	114.799	101.054	95.8269	166.839	62.168	95.9167	86.1649	79.0684
Nicotinate and nicotinamide pathway	Nicotinic acid	HMDB01488	938	C6H5NO2	GCMSMS	10.299	91.2265	101.556	89.9297	96.5218	86.6098	105.187	86.4039	107.526	96.2641	123.655	131.474	85.8992	180.543	100.748	89.7723	91.2237	84.72	91.4262
Gly/Ser/Thr pathway	O-acetyl-serine	HMDB03011	99478	C5H9NO4	GCMSMS	11.4406	99.0436	96.6072	72.116	89.3504	114.255	72.5224	140.704	91.2773	116.269	90.6048	123.162	92.0247	98.1261	88.8059	102.763	110.802	92.8727	123.209
Lipid pathway	O-Phosphorylethanolamine	HMDB00224	1015	C2H8NO4P	GCMSMS	16.2311	78.9599	89.1046	109.535	101.965	77.1311	106.399	97.1425	55.5434	71.1441	68.1675	141.572	103.425	147.872	95.4582	116.701	100.26	103.47	127.525
Arg/Pro pathway	Ornithine	HMDB00214	6262	C5H12N2O2	GCMSMS	16.5948	84.5009	104.009	79.0697	87.6344	94.8887	77.2351	87.6386	83.6948	97.5983	82.8584	217.58	76.3977	115.528	115.019	105.188	126.663	111.17	121.502
TCA cycle	Oxalacetic acid	HMDB00223	970	C4H4O5	GCMSMS	12.4208	90.9892	111.789	97.4556	123.589	102.642	117.207	102.293	103.314	95.3444	126.479	109.101	115.437	122.977	99.202	105.932	109.876	96.3093	83.0341
Phe pathway	Phenylalanine	HMDB00159	6140	C9H11NO2	GCMSMS	14.4938	92.0221	120.746	84.4812	91.5161	111.503	87.5378	78.149	101.809	90.6869	67.76	153.526	70.3382	90.8448	108.948	143.535	81.249	82.9369	148.749
Phe pathway	Phenylpropiolic acid	HMDB0002359	69475	C9H6O2	GCMSMS	13.4099	93.1713	87.6195	114.785	106.631	90.7633	147.935	118.293	104.219	103.994	94.3923	87.3715	97.2273	67.2546	96.1203	91.3922	102.542	110.605	88.8252
Purine pathway	Phosphoric acid	HMDB0001429	1004	H3O4P	GCMSMS	9.90445	77.449	142.872	92.4405	73.3701	105.076	128.686	72.0452	83.199	97.2074	118.705	155.274	131.01	98.2056	69.752	140.917	79.5333	63.871	109.434
Tyr pathway	p-hydroxyphenylpyruvic acid	HMDB00707	979	C9H8O4	HILICMS	6.46	117.063	95.4247	101.161	115.123	62.4825	95.1205	94.9198	130.375	111.379	82.8274	116.526	92.8802	98.0182	76.0772	108.496	117.932	123.357	81.2052
Trp pathway	Picolinic acid	HMDB02243	1018	C6H5NO2	GCMSMS	10.6805	103.72	99.8803	120.232	110.933	94.7619	98.3266	89.489	88.9783	108.791	95.5211	100.547	103.211	104.513	94.833	67.6422	115.178	112.418	103.214
Lys pathway	Pipecolinic acid	HMDB00070	439227	C6H11NO2	GCMSMS	9.89692	71.8749	93.6482	86.3598	74.6449	80.9088	73.4396	85.1744	73.9995	102.008	80.8715	176.74	92.2031	92.7087	93.8266	149.495	128.344	65.1395	155.962
Arg/Pro pathway	Putrescine	HMDB01414	1045	C4H12N2	GCMSMS	15.755	108.025	106.547	113.813	109.279	92.5517	99.1776	78.6749	117.403	110.422	83.2089	104.616	75.9109	105.245	156.834	99.6563	82.003	117.79	105.862
Glutathione pathway	Pyroglutamic acid	HMDB00267	7405	C5H7NO3	GCMSMS	13.2197	98.9698	96.5295	89.5437	98.631	94.3194	97.3386	94.2945	102.464	92.115	84.8787	106.674	77.4361	89.6778	120.709	98.5876	104.707	106.977	104.07
Glycolysis	Pyruvic acid	HMDB00243	1060	C3H4O3	GCMSMS	6.69943	94.0097	105.645	89.6312	93.8564	102.125	100.156	113.023	107.338	106.121	110.181	115.277	98.7405	104.593	82.9803	114.866	98.4817	80.7847	106.151
Sugar related	Ribitol	HMDB00508	6912	C5H12O5	GCMSMS	15.568	122.063	80.3136	161.681	118.606	76.2664	189.439	90.4807	97.7612	117.726	89.4566	92.4996	110.496	82.5007	92.6008	68.8291	90.419	89.3883	85.6933
Sugar related	Ribose	HMDB00283	5779	C5H10O5	GCMSMS	14.99	100.247	81.5506	118.385	91.9036	87.7798	102.914	98.4847	92.6113	125.485	131.006	121.019	109.733	100.434	97.054	110.889	82.6901	101.375	91.1996
PPP	Ribulose-5-phosphate	HMDB0000618	439184	C5H11O8P	GCMSMS	19.5325	79.2208	165.068	81.0327	92.4783	132.999	99.5561	79.5898	55.848	118.913	81.4651	92.881	90.3281	146.263	68.3102	144.438	93.6816	82.6374	148.051
Cys/Met pathway	S-adenosyl-homocysteine	HMDB00939	439155	C14H20N6O5S	HILICMS	7.38	104.004	64.3192	112.576	72.778	51.6873	98.9504	87.2304	153.131	113.833	72.0345	68.9945	114.883	53.8369	83.0356	93.2956	102.728	178.208	80.6831
Gly/Ser/Thr pathway	Serine	HMDB00187	5951	C3H7NO3	GCMSMS	11.1084	84.7231	93.9435	82.5581	82.6643	91.1855	90.4601	87.8285	97.2886	85.7762	87.1039	142.195	101.292	100.218	119.737	104.252	107.391	117.421	103.448
Cys/Met pathway	S-Methyl-5-thioadenosine	HMDB01173	439176	C11H15N5O3S	HILICMS	3.41	118.03	111.935	91.1337	111.166	91.7196	82.2979	94.9832	108.707	104.28	103.695	101.039	120.404	81.443	118.696	113.457	104.349	125.466	77.4227
Sugar related	Sorbitol	HMDB0000247	5780	C6H14O6	GCMSMS	17.75	71.2329	55.8473	149.03	67.5023	60.7915	120.443	82.1982	88.0084	81.7527	100.462	105.499	70.2522	61.2484	123.654	82.8323	57.639	99.3492	75.3651
Dicarboxylic acid	Suberic acid	HMDB00893	10457	C8H14O4	GCMSMS	15.3061	74.436	111.178	130.605	115.512	87.1509	93.3727	76.0041	94.2991	49.2274	198.627	107.297	68.1244	187.28	95.6809	123.876	88.798	81.6163	75.9325
TCA cycle	Succinic acid	HMDB00254	1110	C4H6O4	GCMSMS	10.4972	91.0744	99.8899	95.6652	63.9328	90.0897	88.2505	100.253	118.943	47.0786	170.955	278.609	54.5127	219.783	98.1186	77.944	71.0708	57.1147	100.949
Taurine and hypotaurine pathway	Taurine	HMDB00251	1123	C2H7NO3S	HILICMS	7.03	99.5322	117.935	61.1437	92.289	117	67.433	108.08	80.7218	92.8047	90.5402	137.466	77.509	92.2169	108.625	100.869	91.1238	91.8439	80.9775
Vitamin	Threonic acid	HMDB00943	5460407	C4H8O5	GCMSMS	13.6459	108.07	83.1477	104.693	97.2644	85.9523	108.677	148.789	92.8506	95.8449	113.418	115.904	96.2322	82.3701	111.671	106.294	96.5257	119.255	98.8529
Gly/Ser/Thr pathway	Threonine	HMDB00167	6288	C4H9NO3	GCMSMS	11.4392	112.794	107.607	76.3021	113.626	98.4947	80.2902	102.391	88.9357	115.175	92.4645	137.651	107.107	100.096	96.2517	92.7261	102.38	80.9559	106.335
Pyrimidine pathway	Thymine	HMDB00262	1135	C5H6N2O2	GCMSMS	11.6543	92.7609	135.537	80.4462	108.246	113.56	133.635	140.809	91.4816	64.5599	81.024	79.7377	75.8909	100.929	114.553	47.1403	115.585	85.2573	86.7845
Sugar related	Trehalose	HMDB00975	7427	C12H22O11	GCMSMS	24.6654	74.7145	161.452	95.8977	67.3243	98.3763	90.8278	67.5763	185.838	113.636	81.8222	304.708	112.428	78.2444	85.8179	69.2311	66.3192	73.2556	83.7077
Trp pathway	Tryptamine	HMDB00303	1150	C10H12N2	GCMSMS	20.4867	116.125	94.8425	69.7984	95.4277	111.077	81.1616	103.545	119.629	66.0192	152.844	167.282	75.0307	63.319	139.124	98.424	80.2966	89.246	108.26
Trp pathway	Tryptophan	HMDB00929	6305	C11H12N2O2	GCMSMS	20.4951	101.574	101.068	84.9204	98.543	97.5003	92.377	87.8558	100.426	86.7511	73.9047	192.685	74.8691	96.0385	113.154	99.714	85.237	80.8787	99.33
Tyr pathway	Tyramine	HMDB00306	5610	C8H11NO	GCMSMS	17.682	98.9872	104.082	106.463	101.461	90.2542	114.215	88.1113	96.6431	99.2613	102.369	95.5322	103.047	97.5512	92.7618	95.5648	103.034	100.236	101.855
Tyr pathway	Tyrosine	HMDB00158	6057	C9H11NO3	GCMSMS	17.8692	102.778	118.682	82.4924	106.059	106.202	82.8459	83.9016	111.329	109.069	74.5276	183.587	85.7299	92.7402	110.376	116.336	89.3733	74.9659	122.511
Pyrimidine pathway	Uracil	HMDB00300	1174	C4H4N2O2	GCMSMS	10.8151	102.462	100.653	108.86	108.084	91.6736	115.667	92.7188	95.8226	100.441	101.447	99.5376	114.49	131.615	95.8205	59.4254	103.183	107.761	96.1336
Arg/Pro pathway	Urea	HMDB00294	1176	CH4N2O	HILICMS	3.31	110.507	91.824	102.818	109.457	90.3266	94.9958	99.5418	102	105.932	98.1057	103.769	104.435	93.5999	101.698	96.3229	100.797	101.224	85.8641
Pyrimidine pathway	Uridine	HMDB00296	6029	C9H12N2O6	HILICMS	4.7	112.895	107.886	119.418	107.54	113.709	129.399	93.4181	105.34	104.13	99.3033	83.8717	98.3152	86.1049	100.211	75.0421	91.8579	90.8111	63.9713
BCAA pathway	Valine	HMDB00883	6287	C5H11NO2	GCMSMS	9.10603	86.0633	153.226	71.4403	84.284	133.912	74.4306	86.1112	87.8045	86.0584	71.9226	254.076	60.7372	76.4495	93.8694	117.603	79.0179	71.3621	143.653
Aminobenzoate pathway	Vanillic acid	HMDB00484	8468	C8H8O4	GCMSMS	16.0008	159.128	98.8645	112.988	125.225	78.6354	99.6393	50.3492	173.093	180.329	104.284	63.9294	35.0277	80.9428	40.3734	147.497	95.2139	80.9758	74.5962
Purine pathway	Xanthine	HMDB00292	1188	C5H4N4O2	GCMSMS	18.6303	107.632	80.8567	102.504	112.775	95.4769	111.86	82.0063	108.197	97.6165	99.2042	89.637	156.88	67.1028	108.663	89.606	88.6609	127.236	86.9583

## Sheet: table S2
Supplementary table S2 Normalized levels of plasma hydrophilic metabolites in the subjects of the present study
						subject ID	C01	C02	C03	C01	C02	C03	C04	C05	C06	C04	C05	C06	C07	C08	C09	C07	C08	C09
						Pre-/Post-prandial state	Pre	Pre	Pre	Post	Post	Post	Pre	Pre	Pre	Post	Post	Post	Pre	Pre	Pre	Post	Post	Post
						postprandial sampling time	1.5 hr	1.5 hr	1.5 hr	1.5 hr	1.5 hr	1.5 hr	3 hr	3 hr	3 hr	3 hr	3 hr	3 hr	6 hr	6 hr	6 hr	6 hr	6 hr	6 hr
Group	Name	HMDB ID	Pubchem CID	FORMULA	Platform	RT
Lys pathway	2-Aminoadipic acid	HMDB00510	92136	C6H11NO4	GCMSMS	15.4833	104.949	72.2419	103.421	67.4452	117.077	68.1987	56.417	75.7331	84.8173	172.303	142.107	89.8668	109.618	59.3991	72.1477	111.869	95.6791	200.198
Purine pathway	2'-Deoxyinosine	HMDB00071	65058	C10H12N4O4	GCMSMS	23.4303	101.974	100.169	95.833	100.219	101.167	99.9702	96.2997	93.4702	101.337	98.626	98.5305	98.0057	96.9582	103.897	103.07	105.809	97.7636	94.6672
Dicarboxylic acid	2-Hydroxyadipic acid	HMDB00321	193530	C6H10O5	GCMSMS	14.9673	90.2621	115.309	139.818	107.231	100.467	82.0415	91.3384	133.027	132.161	47.314	105.683	121.741	113.446	69.3528	118.663	63.678	90.179	53.4652
Propanate pathway	2-Hydroxybutyric acid	HMDB00008	440864	C4H8O3	GCMSMS	7.81108	58.4031	141.722	111.253	122.108	118.866	65.4044	123.016	116.176	111.699	47.9342	87.8829	79.2773	107.687	86.0553	91.8202	118.008	116.956	66.6635
Dicarboxylic acid	2-Hydroxyglutaric acid	HMDB59655	43	C5H8O5	GCMSMS	13.8537	85.7129	73.8042	115.01	80.1215	78.2588	93.779	118.268	96.1874	95.9571	109.663	93.8138	111.747	124.713	103.195	72.1511	143.337	123.535	73.0915
Others	2-Hydroxyisobutyric acid	HMDB0000729	11671	C4H8O3	GCMSMS	6.91218	68.67	106.036	125.099	99.0424	89.6194	85.3533	88.1314	105.571	105.779	113.919	118.763	113.051	125.217	77.5731	73.4645	82.2676	110.498	95.7888
BCAA pathway	2-Isopropylmalic acid	HMDB00402	5280523	C7H12O5	HILICMS	3.54	179.496	68.0234	116.055	106.382	68.2718	104.429	97.1515	100.976	128.587	118.77	103.533	111.211	129.473	131.786	87.5997	111.085	94.383	70.7535
Gly/Ser/Thr pathway	2-Oxobutyric acid	HMDB00005	58	C4H6O3	GCMSMS	7.44733	55.9657	116.875	126.384	143.886	129.966	62.0372	86.4347	108.307	89.3942	49.6576	90.7301	94.1625	113.215	104.678	99.2979	137.009	96.2554	84.5097
TCA cycle	2-Oxoglutaric acid	HMDB00208	51	C5H6O5	GCMSMS	13.8506	79.7831	73.7336	88.9504	103.479	77.1921	93.1665	138.194	134.531	109.135	66.3293	90.263	127.222	134.558	118.923	104.537	90.7827	98.6418	68.4057
BCAA pathway	3-Hydroxy-2-methylbutanoic acid	HMDB0000354	160471	C5H10O3	GCMSMS	8.826	120.203	90.4376	77.0554	92.0332	65.0975	88.8376	102.155	87.658	77.5707	137.882	91.9826	94.7446	103.138	67.7995	87.3177	173.187	85.4381	122.854
BCAA pathway	3-Hydroxy-3-methylglutaric acid	HMDB00355	1662	C6H10O5	GCMSMS	14.1789	79.6292	93.8898	130.409	105.029	66.3353	85.2875	104.908	76.4491	91.2069	131.075	152.19	115.874	138.149	104.616	78.6753	96.9052	78.8528	95.1368
BCAA pathway	3-Hydroxyisovaleric acid	HMDB0000754	69362	C5H10O3	GCMSMS	9.0366	72.8125	116.743	125.203	65.0204	83.057	83.2273	79.0043	78.9842	95.6274	120.775	118.66	126.465	132.499	73.564	63.229	84.9876	59.64	173.956
Pyrimidine pathway	3-Hydroxypropanoic acid	HMDB00700	68152	C3H6O3	GCMSMS	8.073	60.9576	130.466	119.64	80.2561	64.6531	104.068	88.3613	82.5492	106.753	117.312	106.259	72.6434	79.6139	126.173	127.757	98.6605	83.2203	89.9628
Others	3-Indoleacrylic acid	HMDB0000734	5375048	C11H9NO2	HILICMS	3.22	108.255	163.113	117.235	142.414	76.6429	139.675	94.7222	44.4371	149.207	141.064	106.259	116.899	80.895	81.243	101.239	82.1477	49.4001	77.3866
BCAA pathway	3-Methyl-2-oxobutyric acid	HMDB00019	49	C5H8O3	GCMSMS	7.9186	80.9065	103.811	98.8304	89.9256	102.059	90.3192	109.806	82.4894	123.42	90.0207	126.976	141.392	96.8639	103.929	105.591	113.181	67.3623	100.962
Ala/Asp/Glu pathway	4-Aminobutyric acid(GABA)	HMDB00112	119	C4H9NO2	GCMSMS	13.3288	70.9897	113.1	136.942	100.857	43.5535	102.852	150.248	120.022	76.0364	100.794	69.3305	116.7	98.9921	89.544	93.3052	83.5577	138.724	112.811
Phe pathway	4-Hydroxybenzoic acid	HMDB00500	135	C7H6O3	GCMSMS	14.5142	78.0592	70.7723	107.07	79.7386	69.3175	107.509	90.4816	130.711	155.678	78.7897	109.682	110.538	88.4016	74.8682	78.5301	98.233	120.687	96.7938
Tyr pathway	4-Hydroxyphenyllactic acid	HMDB00755	9378	C9H10O4	GCMSMS	17.4536	106.211	117.856	98.6145	60.1215	66.2101	75.4008	117.316	110.222	99.6341	83.2511	108.566	124.68	92.9231	80.5462	106.903	214.893	99.4972	54.762
Arg/Pro pathway	4-Hydroxyproline	HMDB00725	5810	C5H9NO3	GCMSMS	13.252	89.4017	106.029	136.821	63.633	117.032	123.387	79.4574	111.646	67.6347	56.5873	99.121	78.6674	96.8087	34.3898	78.1993	177.974	148.121	99.6909
BCAA pathway	4-Methyl-2-oxovaleric acid	HMDB00695	70	C6H10O3	GCMSMS	9.07063	81.0509	109.732	82.224	96.0669	121.544	98.8717	92.1656	78.6615	117.076	98.1734	119.107	131.463	96.4716	105.733	137.847	107.972	54.8618	116.191
Xylene pathway	4-Methylbenzoic acid (p-Toluic acid)	HMDB29635	7470	C8H8O2	GCMSMS	11.2517	89.6637	97.3686	86.0822	85.165	113.638	103.372	87.1352	92.2962	97.124	108.466	135.287	110.886	115.626	92.7145	142.504	91.5059	87.7456	101.537
Arg/Pro pathway	5-Aminovaleric acid	HMDB03355	138	C5H11NO2	GCMSMS	14.5061	63.1087	95.2368	122.208	89.7034	115.837	96.4122	97.3455	100.598	111.382	150.247	134.915	107.886	87.4115	66.9381	86.9351	61.2099	70.2906	101.925
Trp pathway	5-HIAA	HMDB00763	1826	C10H9NO3	GCMSMS	20.5007	108.607	68.7322	119.994	125.669	88.0819	95.7786	159.594	99.0301	108.833	120.16	110.843	55.2384	98.9161	89.1331	112.906	83.4706	86.5908	134.122
Lipid pathway	Acetoacetic acid	HMDB00060	96	C4H6O3	GCMSMS	7.93402	93.8232	106.023	160.179	59.905	44.8042	98.5579	67.2051	57.4791	197.178	167.989	123.166	29.7849	39.7718	94.6303	86.4644	67.5743	65.6153	113.538
Lipid pathway	Acetylcholine	HMDB0000895	187	C7H16NO2	HILICMS	8.49	59.4952	79.034	89.9252	101.042	50.4589	67.6861	88.3305	113.42	68.3253	109.183	124.887	85.4578	115.119	129.138	91.5671	106.714	128.777	80.4057
Fatty acyl carnitines	Acylcarnitine(C2:0)	HMDB00201	439756	C9H18NO4	HILICMS	6.27	78.9861	88.412	122.395	66.4636	66.0836	52.3025	108.425	108.367	60.2757	106.681	91.2655	51.4138	124.683	167.171	143.634	114.169	155.037	60.7536
Purine pathway	Adenine	HMDB00034	190	C5H5N5	GCMSMS	17.1614	102.62	91.1996	93.5286	104.357	87.8357	90.1346	112.815	107.544	132.318	100.212	79.473	82.0876	89.7365	90.9842	81.775	89.4509	128.869	90.1751
Purine pathway	Adenosine	HMDB00050	60961	C10H13N5O4	GCMSMS	23.9198	97.5033	100.43	97.5746	98.3446	100.958	99.7262	102.158	98.4664	101.057	101.74	98.2012	98.4762	98.4241	100.882	101.592	103.895	102.231	101.364
Dicarboxylic acid	Adipic acid	HMDB00448	196	C6H10O4	GCMSMS	13.0256	84.011	90.2991	110.362	95.4895	162.043	89.1071	72.7638	88.2526	87.1506	164.493	126.803	70.6088	102.805	112.862	86.8073	77.2758	105.492	73.7546
Purine pathway	ADP	HMDB01341	6022	C10H15N5O10P2	HILICMS	7.83	111.44	32.6204	83.9063	99.9192	120.808	90.4	61.2329	143.542	94.3961	58.8576	146.718	47.3679	56.7833	80.3185	81.9944	79.6633	75.0219	108.905
Ala/Asp/Glu pathway	Alanine	HMDB00161	5950	C3H7NO2	GCMSMS	7.47848	84.104	93.3695	94.2372	114.876	93.3144	78.9625	147.624	121.866	75.5258	82.6783	107.184	135.383	125.175	71.1938	115.546	122.257	98.4852	104.636
Vitamin	alpha-tocopherol	HMDB01893	14985	C29H50O2	GCMSMS	27.5136	122.028	111.589	108.225	98.1098	106.766	98.0183	106.249	86.0494	85.028	102.264	102.968	106.871	99.1285	74.6899	74.9532	110.71	111.152	80.7215
Sugar related	Arabinose	HMDB40268	6902	C5H10O5	GCMSMS	14.827	91.6267	87.5637	104.319	90.6966	96.7533	92.4841	102.576	90.4671	95.3773	77.7935	97.4569	96.88	115.422	88.5697	110.962	120.793	105.059	87.1464
Arg/Pro pathway	Arginine	HMDB00517	6322	C6H14N4O2	HILICMS	13.96	121.871	64.1804	80.7143	88.5494	144.781	130.731	105.179	130.397	124.616	66.6493	106.763	76.7556	77.8231	59.8324	106.898	88.4637	62.2764	96.5886
Ala/Asp/Glu pathway	Asparagine	HMDB00168	6267	C4H8N2O3	GCMSMS	14.9584	90.1273	68.2528	87.4853	82.1588	95.0883	92.1712	104.932	108.685	92.2309	119.346	141.75	106.01	127.144	81.6676	135.021	96.4438	86.7316	134.569
Ala/Asp/Glu pathway	Aspartic acid	HMDB00191	5960	C4H7NO4	GCMSMS	13.1744	76.8975	92.6731	125.45	89.9329	60.337	92.9634	87.2072	117.679	91.5956	110.478	105.206	95.2063	116.288	82.7503	110.326	133.075	120.881	114.309
Purine pathway	ATP	HMDB00538	5957	C10H16N5O13P3	HILICMS	8.93	119.924	48.9269	115.498	58.2708	143.646	104.943	69.4087	155.604	87.6278	62.7697	84.8233	69.9246	75.8349	87.7054	101.752	110.878	69.3784	99.802
Dicarboxylic acid	Azelaic acid	HMDB00784	2266	C9H16O4	GCMSMS	16.3939	85.2373	111.514	84.7966	100.828	110.963	74.0554	88.7665	74.9338	111.721	121.875	186.129	114.9	120.29	87.94	83.7311	90.8383	101.928	90.5621
Phe pathway	Benzoic acid	HMDB01870	243	C7H6O2	GCMSMS	9.62832	79.7029	81.8669	101.6	123.095	93.7778	110.607	81.3226	104.017	116.221	125.41	108.779	97.6519	81.38	82.1168	92.4376	102.032	124.185	86.7195
Pyrimidine pathway	beta-Alanine	HMDB00056	239	C3H7NO2	GCMSMS	12.0295	88.0511	90.745	161.692	69.112	96.087	71.8708	61.5199	50.993	110.285	69.3915	176.999	51.0155	93.802	67.1135	129.47	162.065	131.655	85.4126
Gly/Ser/Thr pathway	Betaine	HMDB00043	247	C5H11NO2	HILICMS	5.97	84.0697	97.2597	120.302	126.435	73.1245	102.747	105.71	93.3064	89.0624	103.44	86.2745	98.9944	98.2639	95.1705	109.296	112.169	97.6076	87.0058
Fatty acyl carnitines	Carnitine	HMDB0000062	10917	C7H15NO3	HILICMS	7.48	90.085	89.8472	99.5565	116.452	57.3479	84.0834	100.49	76.7026	92.7049	118.475	129	98.4404	121.634	114.447	84.5376	96.5918	106.824	91.9901
Cholesterol	Cholesterol	HMDB00067	5997	C27H46O	GCMSMS	27.6442	145.196	100.321	99.6733	83.9871	97.1811	58.9474	105.2	93.6232	107.132	82.994	82.9025	109.986	100.695	74.9134	78.4695	127.005	132.035	58.4524
Gly/Ser/Thr pathway	Choline	HMDB00097	305	C5H14NO	HILICMS	5.99	103.263	90.2986	100.356	45.3767	68.886	73.005	45.5334	74.7079	113.238	73.2736	132.241	147.509	162.356	100.551	71.5242	204.854	58.0477	69.7407
TCA cycle	Cis-aconitic acid	HMDB00072	643757	C6H6O6	GCMSMS	15.8397	61.6836	102.435	132.701	120.922	67.7175	81.6881	125.953	129.118	93.8971	98.4808	79.4334	134.428	113.167	70.1212	87.3127	129.29	169.079	98.2815
TCA cycle	Citric acid	HMDB00094	311	C6H8O7	GCMSMS	16.5916	93.0043	120.282	98.1225	78.5404	74.1327	138.044	115.061	83.1719	118.633	88.304	118.754	101.433	86.3121	103.691	134.742	107.638	81.7495	78.2419
Arg/Pro pathway	Citrulline	HMDB00904	9750	C6H13N3O3	GCMSMS	16.675	114.004	91.8933	88.4382	144.923	92.4549	85.7981	130.18	102.212	65.7882	73.0585	48.3163	96.4805	101.993	109.367	132.387	94.4517	152.035	160.841
Arg/Pro pathway	Creatine	HMDB00064	586	C4H9N3O2	HILICMS	7.49	115.92	111.624	73.0304	159.377	151.662	105.164	88.7128	64.7853	120.891	90.8234	103.069	145.711	91.8935	28.6285	77.4184	74.0494	39.4844	82.3702
Arg/Pro pathway	Creatinine	HMDB00562	588	C4H7N3O	HILICMS	4.64	82.7342	114.435	89.6575	94.3872	76.9709	66.8317	108.499	113.448	98.4265	109.27	111.766	86.0923	91.0042	113.965	111.544	93.1528	109.929	100.401
Cys/Met pathway	Cysteine	HMDB00574	5862	C3H7NO2S	GCMSMS	13.6184	100.81	108.27	119.42	121.069	104.237	97.1938	95.775	98.5076	103.173	102.501	95.7403	105.664	102.813	87.0662	99.2596	86.9184	85.8981	85.8137
Pyrimidine pathway	dCMP	HMDB01202	13945	C9H14N3O7P	GCMSMS	16.2283	116.67	92.7466	111.472	90.3274	155.834	103.489	80.3749	64.7109	65.0353	108.004	112.351	89.7011	96.2458	90.4322	93.5964	121.275	111.509	118.548
Gly/Ser/Thr pathway	Dimethylglycine	HMDB00092	673	C4H9NO2	HILICMS	6.32	120.461	123.132	103.665	144.783	101.984	86.352	64.6784	75.1103	115.487	69.4632	91.056	101.272	77.6491	42.9519	133.005	117.696	64.699	87.1013
Lipid pathway	Ethanolamine	HMDB00149	700	C2H7NO	GCMSMS	9.829	121.976	114.443	99.5034	102.316	96.3603	119.743	77.2886	94.0531	122.904	81.9679	96.3697	102.57	95.3291	94.7384	98.0809	92.2564	85.8902	83.2367
Dicarboxylic acid	Ethylmalonic acid	HMDB0000622	11756	C5H8O4	GCMSMS	10.013	66.3088	81.9032	93.9741	88.3558	60.2117	119.083	106.284	89.4448	177.812	78.6394	91.9572	160.975	166.425	63.7874	75.5271	65.223	77.1596	84.1935
Others	Flavone	HMDB0003075	10680	C15H10O2	HILICMS	0.69	81.111	85.6106	110.976	106.029	94.7969	83.3829	92.5433	111.915	89.1782	104.507	91.4522	120.179	83.9504	112.44	104.294	124.386	112.103	100.231
TCA cycle	Fumaric acid	HMDB00134	444972	C4H4O4	GCMSMS	10.9929	107.134	121.672	115.912	107.036	120.543	126.382	100.061	68.829	99.3256	114.209	86.9419	63.8253	81.5298	95.4156	110.509	113.46	69.9495	77.3477
Sugar related	Galactose	HMDB0000143	439357	C6H12O6	GCMSMS	17.25	104.948	137.365	111.452	87.165	77.8585	121.057	96.64	95.2347	112.439	97.7189	71.7134	123.251	98.4956	81.4573	68.2554	98.8264	89.2736	133.42
Sugar related	Glucaric acid	HMDB00663	33037	C6H10O8	GCMSMS	18.5624	87.8248	73.2692	99.3688	79.4351	75.9964	129.684	114.225	66.0243	86.4944	129.485	104.91	108.072	96.9648	87.865	85.1908	107.716	105.202	107.506
PPP	Gluconic acid	HMDB00625	10690	C6H12O7	GCMSMS	18.4409	98.7279	110.604	108.071	82.9742	74.3128	118.536	126.219	118.733	72.2358	78.4307	119.366	143.256	98.5225	94.2531	98.021	58.3382	95.4879	69.7362
Glucose pathway	Glucono-1,5-lactone	HMDB00150	7027	C6H10O6	GCMSMS	17.3898	96.4179	82.1494	102.443	112.597	92.1234	89.5244	100.572	97.5952	96.9347	89.6498	105.087	110.186	125.898	96.5201	114.314	109.048	102.087	102.783
Glycolysis	Glucose	HMDB00122	5793	C6H12O6	GCMSMS	17.3909	94.5879	101.959	107.311	95.2594	89.4497	94.7108	104.752	97.4478	89.3789	103.782	113.872	105.324	112.888	99.0877	112.129	108.112	103.544	101.345
Sugar related	Glucuronic acid	HMDB0000127	444791	C6H10O7	GCMSMS	17.797	126.704	78.5734	101.414	51.3443	52.8836	140.723	84.1534	111.064	91.7338	101.374	118.47	107.08	95.5988	59.8111	72.3751	102.022	95.2007	115.438
Ala/Asp/Glu pathway	Glutamic acid	HMDB00148	33032	C5H9NO4	GCMSMS	14.3854	47.3599	77.8065	142.087	103.236	41.3609	30.9555	105.323	119.514	50.0755	128.458	106.911	113.947	156.916	78.7164	94.4697	159.17	174.439	121.25
Ala/Asp/Glu pathway	Glutamine	HMDB00641	5961	C5H10N2O3	GCMSMS	16.1208	117.789	100.139	90.9862	88.2339	95.7607	124.151	102.596	95.0405	112.684	80.6613	55.5096	102.427	95.4461	94.3246	114.617	118.703	93.9911	98.289
Dicarboxylic acid	Glutaric acid	HMDB00661	743	C5H8O4	GCMSMS	11.7331	93.8379	83.3215	108.946	109.214	98.7614	98.006	88.1151	75.0389	137.202	87.8818	130.867	73.0469	98.9375	85.7114	52.8166	109.499	153.067	88.3284
Glyoxylate and dicarboxylate pathway	Glyceric acid	HMDB00139	439194	C3H6O4	GCMSMS	10.6983	88.3606	109.767	115.632	97.0102	80.7467	102.019	95.8542	87.8	122.262	104.965	97.0149	83.9412	107.976	86.9576	105.134	99.1882	93.8444	98.3704
Lipid pathway	Glycerine	HMDB00131	753	C3H8O3	GCMSMS	9.9167	75.0418	117.478	122.342	93.5272	92.6133	99.3868	107.626	115.624	117.359	94.1793	102.913	91.4007	91.9222	104.828	79.2542	128.943	105.73	87.3091
Lipid pathway	Glycerophosphoryl choline	HMDB00086	439285	C8H21NO6P	HILICMS	8.39	58.7877	135.838	90.2971	99.6166	82.4728	127.302	79.7395	81.0836	68.1367	71.1626	93.0222	104.149	105.018	84.2363	153.978	115.419	63.4561	83.8184
Gly/Ser/Thr pathway	Glycine	HMDB00123	750	C2H5NO2	GCMSMS	10.3944	129.343	98.6976	111.107	98.8562	101.941	101.673	102.695	98.6696	98.7253	80.9823	95.5861	93.1895	98.4909	83.5366	117.964	97.7998	89.0423	101.471
Glyoxylate and dicarboxylate pathway	Glycolic acid	HMDB00115	757	C2H4O3	GCMSMS	7.08707	108.464	123.37	99.9954	92.0844	91.8909	102.642	73.3025	106.174	115.782	97.8469	111.405	90.8163	83.7297	79.0221	75.9134	108.881	95.2946	91.3419
Gly/Ser/Thr pathway	Glyoxylic acid	HMDB00119	760	C2H2O3	GCMSMS	5.869	50.6532	79.9834	113.67	129.335	109.931	116.955	133.122	118.85	99.8304	99.2676	131.985	110.653	94.7466	119.978	100.396	75.4076	93.8919	102.676
His pathway	Histidine	HMDB00177	6274	C6H9N3O2	GCMSMS	17.214	96.5452	123.697	117.888	109.1	106.39	154.987	101.862	37.3743	86.2629	90.8376	86.1474	142.066	47.197	99.4908	148.805	126.237	107.886	82.5997
His pathway	Histidinol	HMDB03431	165271	C6H11N3O	GCMSMS	15.7358	109.702	96.7985	108.483	77.1237	75.5094	130.87	101.186	108.742	91.5754	115.501	122.413	82.1263	108.305	68.056	139.019	103.421	95.7262	78.8741
Cys/Met pathway	Homocysteine	HMDB0000742	91552	C4H9NO2S	GCMSMS	14.8916	61.8123	191.585	192.152	91.1115	105.567	56.466	137.055	114.754	84.7875	65.751	66.1774	118.154	148.96	78.3635	118.967	101.636	95.605	76.6667
Gly/Ser/Thr pathway	Homoserine	HMDB00719	12647	C4H9NO3	GCMSMS	12.28	114.152	74.5273	77.227	79.6422	118.637	82.7521	98.8575	85.8092	120.85	98.4592	115.048	94.7505	119.045	102.12	150.098	116.939	81.8366	95.7309
Taurine and hypotaurine pathway	Hypotaurine	HMDB00965	107812	C2H7NO2S	GCMSMS	14.1761	84.8366	101.111	116.214	87.1014	89.4244	97.8534	93.5672	84.3773	107.652	119.688	113.224	71.2728	98.7607	98.7346	94.1688	137.852	123.032	107.755
His pathway	Imidazoleacetic acid	HMDB02024	96215	C5H6N2O2	HILICMS	7.64	42.3524	72.7983	115.065	97.8365	141.728	43.1289	107.353	50.3527	129.211	113.313	74.7842	162.38	46.9029	149.753	107.96	58.642	142.488	60.0633
Purine pathway	IMP	HMDB00175	8582	C10H13N4O8P	HILICMS	7.23	133.357	60.6301	77.6422	41.7896	135.531	121.285	87.5887	89.2811	70.2934	55.1066	87.127	61.4776	75.4406	74.0966	143.087	157.55	85.5151	81.8036
Sugar related	Inositol	HMDB00211	892	C6H12O6	GCMSMS	19.323	95.5572	89.3251	111.365	81.3643	87.15	106.056	94.1802	90.1409	104.539	104.67	102.721	77.0973	87.4128	111.138	137.629	103.013	99.186	90.7124
BCAA pathway	Isoleucine	HMDB00172	6306	C6H13NO2	GCMSMS	10.1933	88.9871	82.7548	99.8355	73.5762	101.079	80.1506	95.2542	103.968	73.8733	139.06	128.883	106.351	123.99	76.0413	132.417	114.948	91.2164	139.694
Trp pathway	Kynurenic acid	HMDB00715	3845	C10H7NO3	HILICMS	4.69	164.153	66.8688	34.574	182.851	65.113	47.0767	85.2936	43.9104	135.922	117.693	44.1036	99.805	129.089	103.94	56.3462	124.871	214.45	95.759
Trp pathway	Kynurenine	HMDB00684	161166	C10H12N2O3	GCMSMS	20.2863	88.7758	110.867	115.395	85.0877	144.269	56.4952	75.4508	71.0434	126.23	86.8497	109.368	136.24	115.972	86.5481	107.698	69.1354	51.4839	135.582
Glycolysis	Lactic acid	HMDB00190	107689	C3H6O3	GCMSMS	6.8502	60.018	94.9206	88.8741	105.463	53.0374	43.0029	179.262	131.233	71.1203	77.5418	126.614	144.436	114.396	92.5993	129.958	110.63	124.276	73.8862
BCAA pathway	Leucic acid	HMDB0000746	83697	C6H12O3	GCMSMS	9.89272	105.202	77.2564	74.2576	61.8226	97.2007	103.59	65.7365	84.245	78.451	128.903	107.485	103.433	97.8701	83.2245	137.396	136.763	93.0586	157.731
BCAA pathway	Leucine	HMDB00687	6106	C6H13NO2	GCMSMS	9.89483	95.4529	83.3342	87.6592	72.4189	99.405	90.5986	76.402	87.1378	84.5479	141.782	127.61	102.485	110.716	84.252	128.333	114.886	85.7942	142.518
Lys pathway	Lysine	HMDB00182	5962	C6H14N2O2	GCMSMS	17.6877	104.139	80.1169	101.136	98.2658	95.2738	79.7339	57.2549	70.9146	95.6863	135.709	147.85	86.5073	106.082	66.121	109.193	109.607	96.3968	145.377
TCA cycle	Malic acid	HMDB00156	222656	C4H6O5	GCMSMS	12.7631	55.7899	101.924	168.457	62.3578	63.543	94.2978	137.238	212.882	87.5199	64.3059	94.364	133.339	117.22	86.6417	103.049	103.376	93.1699	88.4373
Cys/Met pathway	Methionine	HMDB00696	6137	C5H11NO2S	GCMSMS	13.1814	94.4795	87.6139	88.6169	107.541	106.648	100.023	82.7896	88.8743	101.381	119.081	131.918	91.0134	105.323	76.848	130.398	132.385	93.834	114.696
Cys/Met pathway	Methylcysteine	HMDB0002108	24417	C4H9NO2S	GCMSMS	11.4367	104.664	104.422	98.1796	99.129	82.4319	101.477	102.972	104.24	98.8739	98.4552	75.6815	98.8677	89.8093	106.839	104.306	101.94	103.483	105.825
BCAA pathway	Methylsuccinic acid	HMDB0001844	6950476	C5H8O4	GCMSMS	10.662	109.474	101.555	113.931	91.6648	78.1943	106.163	84.5396	91.2266	131.037	111.951	97.611	84.8193	80.4675	92.0103	78.4365	113.94	96.2333	97.5212
Purine pathway	N1-Methyladenosine	HMDB0003331	27476	C11H15N5O4	GCMSMS	23.9106	80.4205	93.2968	104.909	86.94	132.522	111.873	123.317	138.544	141.272	84.5307	112.76	72.1326	110.345	95.0046	81.7288	84.3966	87.4162	87.8061
Cys/Met pathway	N-Formylmethionine	HMDB01015	439750	C6H11NO3S	GCMSMS	14.9522	103.124	135.278	91.106	90.646	120.514	125.827	78.8277	102.737	103.13	70.9001	51.7651	119.934	62.0696	122.9	120.352	110.991	98.2627	100.166
Nicotinate and nicotinamide pathway	Nicotinamide	HMDB01406	936	C6H6N2O	HILICMS	1.06	64.3835	82.6972	72.3269	43.9798	103.128	61.5215	93.6605	115.434	59.1898	278.801	81.3611	61.8508	93.1517	120.271	96.0229	135.147	86.8444	68.2469
Gly/Ser/Thr pathway	O-acetyl-serine	HMDB03011	99478	C5H9NO4	GCMSMS	11.4406	104.251	89.0494	92.7621	97.2417	78.5543	89.116	79.9594	88.3458	93.4961	136.487	104.991	92.0353	81.5441	73.5364	108.215	120.177	93.2407	183.492
Fatty acid amide	Oleamide	HMDB02117	5283387	C18H35NO	GCMSMS	22.2251	162.99	117.399	121.584	115.185	133.972	77.423	92.084	50.8602	52.921	121.489	116.444	108.839	46.3602	110.824	126.831	98.9005	53.5769	91.5531
Lipid pathway	O-Phosphorylethanolamine	HMDB00224	1015	C2H8NO4P	GCMSMS	16.2311	113.76	66.5019	124.992	104.359	103.053	97.4949	107.733	83.49	64.3048	118.617	110.725	96.1233	88.7872	101.118	86.1946	119.184	125.285	113.341
Arg/Pro pathway	Ornithine	HMDB00214	6262	C5H12N2O2	GCMSMS	16.5948	106.694	95.5527	106.993	126.978	115.197	91.7299	92.6728	87.0482	60.257	90.0778	63.6069	92.9189	110.935	91.4912	130.291	102.028	112.843	160.255
TCA cycle	Oxalacetic acid	HMDB00223	970	C4H4O5	HILICMS	2.78	74.3531	166.335	71.8325	80.6644	149.873	94.8716	78.4128	109.607	85.7128	69.0244	75.0466	86.1466	87.4989	129.015	83.072	71.0092	89.3084	88.5667
Dicarboxylic acid	Oxalic acid	HMDB0002329	971	C2H2O4	GCMSMS	7.88753	108.947	138.719	133.996	101.903	99.8154	86.7418	99.9486	64.4939	82.0611	112.509	111.92	89.8259	80.7985	99.7276	100.583	89.1911	75.88	86.0814
Phe pathway	Phenylacetylglycine	HMDB00821	68144	C10H11NO3	GCMSMS	17.3841	47.4366	106.409	102.491	64.2569	69.5433	125.611	115.368	111.762	101.438	105.676	111.814	113.598	91.8916	105.131	123.62	96.6493	105.837	95.8674
Phe pathway	Phenylalanine	HMDB00159	6140	C9H11NO2	GCMSMS	14.4938	90.5974	76.8792	87.2768	84.4405	78.947	99.7013	114.22	104.929	102.229	117.827	119.868	100.921	118.581	82.0859	123.41	109.018	88.8935	118.6
Phe pathway	Phenyllactic acid	HMDB00563	643327	C9H10O3	HILICMS	4.28	44.4932	127.249	94.5341	65.9945	91.881	84.9234	70.1018	95.9961	83.5274	78.6761	109.515	82.1314	195.016	83.3774	167.453	108.556	60.9668	128.076
Dicarboxylic acid	Pimelic acid	HMDB00857	385	C7H12O4	GCMSMS	14.2179	112.916	107.72	121.987	104.555	60.5061	111.419	124.61	67.379	95.9385	135.638	121.707	98.0711	90.6134	109.973	64.3518	102.325	93.0257	94.8691
Arg/Pro pathway	Proline	HMDB0000162	14574	C5H9NO2	GCMSMS	10.2828	56.4621	124.237	126.298	73.5114	83.0368	73.0066	140.18	109.41	73.0378	132.647	139.148	89.0007	100.483	43.6122	74.5753	133.734	100.507	183.117
Arg/Pro pathway	Putrescine	HMDB01414	1045	C4H12N2	GCMSMS	15.755	100.894	102.917	99.8273	106.6	96.2381	104.333	100.513	96.2077	106.504	99.3462	103.15	99.5612	103.475	98.9323	109.278	95.7675	99.3867	94.6172
Glutathione pathway	Pyroglutamic acid	HMDB00267	7405	C5H7NO3	GCMSMS	13.2197	112.012	83.9346	97.2134	77.6573	97.6577	115.092	80.5592	96.0199	118.811	90.344	127.477	86.233	100.34	79.3664	102.671	107.363	105.109	92.5841
Glycolysis	Pyruvic acid	HMDB00243	1060	C3H4O3	GCMSMS	6.69943	48.0249	76.4208	99.4112	119.431	55.995	48.0182	155.711	146.02	64.4099	87.5645	127.904	140.575	129.76	102.224	155.879	105.311	110.16	93.7101
Vitamin	Pyrydoxine	HMDB00239	1054	C8H11NO3	GCMSMS	17.3886	105.123	92.4617	118.013	101.12	113.934	118.865	82.7439	89.2394	68.708	84.4225	131.166	115.397	114.166	98.1775	92.4909	99.782	102.06	116.833
Trp pathway	Quinolinic acid	HMDB00232	1066	C7H5NO4	GCMSMS	15.628	71.9664	70.7307	102.366	100.688	105.078	131.465	97.7658	100.243	116.329	89.4072	85.7746	152.782	143.934	64.5758	64.6545	147.78	110.972	126.946
Sugar related	Ribitol	HMDB00508	6912	C5H12O5	GCMSMS	15.568	78.4006	99.5463	80.8977	84.3547	80.9636	82.4952	149.259	94.4053	95.5405	56.046	93.5857	145.797	160.962	135.755	136.597	77.0055	92.8612	110.624
Sugar related	Ribose	HMDB00283	5779	C5H10O5	GCMSMS	15.0321	85.3921	76.6314	108.76	150.426	61.6694	69.248	140.463	131.013	114.642	70.5208	116.487	77.07	162.427	68.1176	76.4343	59.8317	119.169	139.133
Gly/Ser/Thr pathway	Serine	HMDB00187	5951	C3H7NO3	GCMSMS	11.1084	103.933	87.4661	108.22	120.336	119.397	101.705	79.0212	81.8362	110.757	100.229	101.012	76.3682	80.9257	90.6928	119.941	102.379	97.2095	115.592
Trp pathway	Serotonin(5-HT)	HMDB00259	5202	C10H12N2O	GCMSMS	22.5747	99.6513	99.765	114.8	65.3173	81.1178	108.132	111.703	79.6974	92.0908	93.3879	93.8713	36.0366	115.788	86.581	76.3789	161.634	176.714	99.6996
Cys/Met pathway	S-Methyl-5-thioadenosine	HMDB01173	439176	C11H15N5O3S	HILICMS	3.41	90.8922	103.357	111.508	129.493	72.0047	83.1116	72.861	82.2326	134.26	97.3761	112.622	101.667	93.3995	100.834	104.149	87.6126	91.507	100.689
Dicarboxylic acid	Suberic acid	HMDB00893	10457	C8H14O4	GCMSMS	15.3061	94.3278	106.128	167.48	81.0129	167.159	99.5092	62.3238	80.816	98.289	99.7869	148.949	128.015	124.592	107.092	88.7225	44.6085	62.7326	75.0065
TCA cycle	Succinic acid	HMDB00254	1110	C4H6O4	GCMSMS	10.4972	91.3111	100.201	99.6119	72.6905	69.646	101.313	93.3057	104.601	129.68	96.318	113.424	103.149	90.9288	81.3819	90.4317	119.93	110.291	95.6111
Taurine and hypotaurine pathway	Taurine	HMDB00251	1123	C2H7NO3S	HILICMS	7.03	61.2426	65.5801	71.5394	80.0648	109.295	64.4318	128.865	109.52	80.5098	108.66	128.453	104.363	96.8996	143.036	104.907	97.2819	95.9088	88.4003
Gly/Ser/Thr pathway	Threonine	HMDB00167	6288	C4H9NO3	GCMSMS	11.4392	95.0875	87.7094	95.9048	102.308	106.429	83.573	83.4185	83.9974	91.6743	137.02	142.667	94.2235	94.551	69.8665	101.361	109.32	89.9413	162.923
Sugar related	Trehalose-6-phosphate	HMDB01124	122336	C12H23O14P	GCMSMS	27.6401	115.317	68.0031	104.632	83.4507	91.2931	62.9038	111.718	91.6408	131.476	120.167	157.268	91.8606	108.377	55.3827	65.3842	106.202	132.328	51.6548
Trp pathway	Tryptamine	HMDB00303	1150	C10H12N2	GCMSMS	20.4867	92.6625	92.3483	115.761	107.461	84.8048	99.5379	107.776	103.862	106.312	106.805	89.9048	104.155	102.128	117.522	97.0795	76.6219	104.117	117.703
Trp pathway	Tryptophan	HMDB00929	6305	C11H12N2O2	GCMSMS	20.4951	78.9068	91.1959	95.3501	110.139	108.008	92.7061	98.6537	99.2868	98.0587	128.884	104.878	105.953	111.853	93.0272	135.872	90.5863	85.6623	113.369
Tyr pathway	Tyramine	HMDB00306	5610	C8H11NO	GCMSMS	17.682	110.399	96.4199	105.864	90.2469	91.206	106.133	90.2931	104.04	101.39	95.6993	99.0276	98.2488	97.481	92.7205	102.424	95.5258	109.45	99.813
Tyr pathway	Tyrosine	HMDB00158	6057	C9H11NO3	GCMSMS	17.8692	74.704	90.0808	91.6046	90.4626	95.2288	99.1195	106.673	87.0119	85.676	152.591	133.322	98.9399	101.962	78.5817	108.851	130.412	94.7496	137.904
Pyrimidine pathway	Uracil	HMDB00300	1174	C4H4N2O2	HILICMS	2.31	111.417	121.699	88.9877	107.602	98.1468	64.1707	55.3174	88.6218	187.896	49.18	94.2982	130.92	137.16	79.571	53.7855	98.4564	65.5567	72.9866
Arg/Pro pathway	Urea	HMDB00294	1176	CH4N2O	HILICMS	3.31	118.263	85.5049	90.1292	120.542	81.0149	93.7561	109.875	96.5774	114.574	103.314	100.552	110.563	99.8242	112.436	86.6163	96.0012	102.8	82.6763
Purine pathway	Uric acid	HMDB0000289	1175	C5H4N4O3	GCMSMS	19.3831	94.6208	86.4558	107.263	109.125	83.327	120.317	86.1709	58.231	90.2091	113.06	116.185	66.2107	69.0129	78.7239	90.8162	113.355	144.647	127.674
Pyrimidine pathway	Uridine	HMDB00296	6029	C9H12N2O6	HILICMS	4.7	61.1595	167.731	113.368	91.4755	149.917	113.546	93.9768	108.896	114.614	62.394	106.658	108.156	120.089	157.656	75.3298	107.395	76.0776	72.1624
His pathway	Urocanic acid	HMDB00301	736715	C6H6N2O2	GCMSMS	17.3857	99.475	99.7663	89.9214	89.2709	81.6723	93.3867	134.851	94.4136	82.1479	89.8466	115.78	106.59	122.198	103.168	103.054	98.5438	136.229	100.834
BCAA pathway	Valine	HMDB00883	6287	C5H11NO2	GCMSMS	9.10603	84.5139	84.2421	95.3462	78.5141	92.6316	80.6523	86.3094	96.7933	87.467	147.155	136.885	112.561	122.038	79.2849	111.085	101.436	89.4542	132.465
Purine pathway	Xanthine	HMDB00292	1188	C5H4N4O2	GCMSMS	18.6303	86.823	128.023	87.2689	80.9315	99.6374	141.025	121.498	69.3545	150.42	64.8203	43.2103	145.196	72.4895	116.482	97.5914	111.596	109.47	79.4653

## Sheet: table S3
Supplementary table S3 Normalized levels of CSF lipids in the subjects of the present study
				subject ID	C01	C02	C03	C01	C02	C03	C04	C05	C06	C04	C05	C06	C07	C08	C09	C07	C08	C09
				Pre-/Post-prandial state	Pre	Pre	Pre	Post	Post	Post	Pre	Pre	Pre	Post	Post	Post	Pre	Pre	Pre	Post	Post	Post
				postprandial sampling time	1.5 hr	1.5 hr	1.5 hr	1.5 hr	1.5 hr	1.5 hr	3 hr	3 hr	3 hr	3 hr	3 hr	3 hr	6 hr	6 hr	6 hr	6 hr	6 hr	6 hr
Group	Name	FORMULA	Platform	RT
Ceramide	Cer(16:0)	C34H67NO3	LIPIDOMICS	11.1069	80.8392	60.2513	105.835	83.7306	94.1473	113.032	102.08	82.3685	80.8315	101.457	129.183	92.77	81.3299	77.8398	116.493	82.3787	88.8622	114.115
Ceramide	Cer(18:0)	C36H71NO3	LIPIDOMICS	11.4353	81.3038	69.1624	124.061	87.2595	84.4712	128.23	108.592	96.2418	76.4091	121.565	106.64	83.8102	93.9446	83.6877	102.098	91.996	88.3852	102.34
Ceramide	Cer(18:1)	C36H69NO3	LIPIDOMICS	11.2228	77.5608	43.194	126.141	100.544	60.8296	121.357	123.247	77.473	71.3356	116.132	94.8803	89.6567	111.701	90.5135	86.8246	123.678	78.8493	93.0404
Ceramide	Cer(20:0)	C38H75NO3	LIPIDOMICS	11.7181	88.7997	71.4867	96.0529	82.6883	90.2068	106.359	91.648	97.6697	85.6069	98.9205	129.585	90.6862	92.1369	99.2549	95.3293	99.7612	108.177	125.359
Ceramide	Cer(22:0)	C40H79NO3	LIPIDOMICS	11.9687	77.5482	71.2519	79.1783	80.9497	90.3968	85.797	76.9012	76.2072	94.938	71.3824	148.98	85.646	88.9707	127.881	96.6022	87.038	114.388	113.393
Ceramide	Cer(22:1)	C40H77NO3	LIPIDOMICS	11.7943	66.0323	40.1824	92.7249	84.5284	72.0248	51.4752	95.5414	73.9211	108.23	64.3158	131.526	39.0655	119.78	183.847	90.2493	117.627	114.578	110.356
Ceramide	Cer(23:0)	C41H81NO3	LIPIDOMICS	12.0864	66.0932	37.882	93.0928	72.2323	77.8754	97.8779	73.5758	98.6505	85.4171	78.459	207.706	22.2359	89.0823	117.21	59.7173	63.6281	85.7756	93.0692
Ceramide	Cer(24:1)	C42H81NO3	LIPIDOMICS	11.9853	53.4601	55.3116	93.5569	73.2054	72.2366	82.5231	110.594	80.3302	57.5579	90.2701	154.394	67.9275	127.68	100.982	98.8661	115.494	69.3198	96.2181
Cholesteryl esters(acyl)	CE(a-16:0)	C43H76O2	LIPIDOMICS	13.3149	87.5849	60.4575	68.3183	54.9216	92.7228	119.45	159.657	47.2226	64.1377	128.802	89.2143	53.9323	123.143	114.455	148.076	73.2747	52.6959	141.74
Cholesteryl esters(acyl)	CE(a-18:1)	C45H78O2	LIPIDOMICS	13.3265	92.5598	76.5747	86.8547	71.5974	92.282	107.001	132.87	72.5212	54.502	122.206	86.3279	54.7356	122.125	113.416	133.478	75.0024	55.5687	130.98
Cholesteryl esters(acyl)	CE(a-18:2)	C45H76O2	LIPIDOMICS	13.2267	63.5777	80.0824	90.2419	48.4241	90.2488	113.335	105.48	89.7502	36.9943	98.2927	145.394	32.0617	114.547	136.043	127.584	72.2934	59.1793	138.192
Cholesteryl esters(acyl)	CE(a-20:3)	C47H78O2	LIPIDOMICS	13.2803	81.5152	103.095	74.2532	55.6938	114.436	102.923	98.2926	88.708	49.6431	100.237	117.322	52.3545	115.128	115.91	166.18	74.0781	60.289	179.935
Cholesteryl esters(acyl)	CE(a-20:4)	C47H76O2	LIPIDOMICS	13.193	99.2364	92.3552	67.7207	71.6409	99.4256	88.8776	121.235	68.6242	60.5972	118.313	75.1839	65.7404	118.342	125.789	134.716	83.9729	69.401	136.871
Cholesteryl esters(acyl)	CE(a-22:6)	C49H76O2	LIPIDOMICS	13.1701	82.9408	87.8209	39.2662	57.1652	97.2292	57.6177	127.59	77.4669	47.458	132.877	86.2763	56.3543	100.224	115.929	151.22	72.8611	65.614	155.857
Diacylglycerol(acyl)	DG(aa-32:0)	C35H68O5	LIPIDOMICS	11.732	90.1601	92.4508	161.995	86.9881	84.7888	85.6806	87.7757	90.4494	107.606	72.4098	143.924	97.5896	76.7683	100.668	98.725	85.6164	68.488	127.683
Diacylglycerol(acyl)	DG(aa-34:0)	C37H72O5	LIPIDOMICS	11.9934	92.1097	91.6648	96.6497	101.451	87.073	83.1509	92.4184	84.0732	135.062	89.0314	138.407	103.633	99.1065	97.9999	91.4462	97.1128	83.8391	106.251
Diacylglycerol(acyl)	DG(aa-36:0)	C39H76O5	LIPIDOMICS	12.2272	104.159	91.319	104.417	95.533	98.1966	111.096	77.576	102.841	114.753	95.8039	129.711	112.112	101.598	111.301	87.6079	88.2928	84.5425	101.965
Dihydroceramide	DHC(16:0)	C34H69NO3	LIPIDOMICS	11.2152	94.4403	87.1949	103.535	92.1876	93.4371	83.086	116.048	97.3205	78.4618	98.4263	123.803	92.8629	88.2752	91.7103	82.9063	77.7948	95.146	161.361
Dihydroceramide	DHC(18:0)	C36H73NO3	LIPIDOMICS	11.5275	72.5467	78.0423	128.247	81.7211	113.624	136.076	113.993	89.1488	66.0965	117.983	101.987	54.9063	101.276	98.9894	90.5007	80.0878	80.7198	121.064
Dihydroceramide	DHC(20:0)	C38H77NO3	LIPIDOMICS	11.8158	77.1011	95.7107	84.9197	78.706	89.57	71.2064	69.688	89.8375	104.527	114.99	146.427	78.0301	109.964	103.604	115.768	107.017	91.0762	133.329
Dihydroceramide	DHC(22:0)	C40H81NO3	LIPIDOMICS	12.0209	54.5216	92.4566	136.859	93.6108	70.3381	99.9561	79.4643	63.0723	145.943	60.331	164.287	99.2169	34.713	144.811	55.1131	63.6547	86.8276	165.331
Dihydrosphingomyelin	DHSM(14:0)	C37H77N2O6P	LIPIDOMICS	10.4354	75.7029	88.976	109.566	54.2983	111.908	112.326	108.99	110.498	45.3662	74.3302	138.303	41.2173	87.9576	120.529	90.0855	101.137	81.4754	122.071
Dihydrosphingomyelin	DHSM(16:0)	C39H81N2O6P	LIPIDOMICS	10.7997	71.7702	94.9059	99.9347	74.8287	102.174	96.5959	116.863	98.9033	68.4099	106.421	168.185	67.6114	102.118	120.889	108.882	82.1547	87.6607	122.294
Dihydrosphingomyelin	DHSM(18:0)	C41H85N2O6P	LIPIDOMICS	11.1463	77.7831	99.091	97.3715	86.146	93.9034	102.719	131.025	99.6669	84.0548	116.362	135.198	88.6698	91.5055	89.1151	109.847	88.8253	81.8257	113.851
Dihydrosphingomyelin	DHSM(20:0)	C43H89N2O6P	LIPIDOMICS	11.4657	43.0432	103.333	103.989	56.3526	108.858	97.6534	126.422	100.7	65.3018	97.0547	179.746	50.3711	96.7206	93.0056	75.701	84.4318	64.6857	131.231
Dihydrosphingomyelin	DHSM(22:0)	C45H93N2O6P	LIPIDOMICS	11.7394	53.5483	105.329	105.212	64.5958	101.083	89.7827	96.1139	117.978	45.507	83.8149	212.405	41.9349	102.229	108.816	114.177	85.1974	54.0368	121.649
Free fatty acid	FFA(C12:0)	C12H24O2	LIPIDOMICS	7.9394	102.455	98.9846	95.1335	91.4522	85.9495	100.119	93.7294	109.575	118.598	92.5211	134.667	94.8849	99.8821	102.408	99.3911	94.7161	93.8211	101.069
Free fatty acid	FFA(C13:0)	C13H26O2	LIPIDOMICS	8.27107	94.4998	95.5954	90.9431	105.371	93.238	89.4586	107.473	103.094	95.3267	111.198	98.046	96.1665	95.4351	92.2551	97.557	99.652	99.796	113.338
Free fatty acid	FFA(C14:0)	C14H28O2	LIPIDOMICS	8.58913	102.242	95.9297	103.2	93.8471	82.3635	92.4897	88.7802	106.288	114.364	98.9748	158.616	95.052	98.0493	100.032	80.7078	93.6427	89.1868	109.67
Free fatty acid	FFA(C14:1)	C14H26O2	LIPIDOMICS	8.15511	81.0617	63.9346	127.392	130.06	85.5374	72.2043	104.638	98.1368	89.1774	96.6748	124.662	79.8957	99.0011	124.808	109.08	63.9345	93.0136	81.5373
Free fatty acid	FFA(C15:0)	C15H30O2	LIPIDOMICS	8.89597	98.8898	99.062	118.145	107.053	79.9517	92.635	100.787	103.57	92.4549	105.139	111.824	82.3626	98.0797	94.0873	89.2522	98.8231	86.3113	130.5
Free fatty acid	FFA(C16:0)	C16H32O2	LIPIDOMICS	9.19088	110.085	124.442	115.821	95.6876	72.5054	90.385	81.3456	110.798	70.9929	132.565	133.628	90.9341	82.0919	86.3543	70.4304	99.0622	74.9084	120.596
Free fatty acid	FFA(C16:1)	C16H30O2	LIPIDOMICS	8.76069	82.0144	89.7581	229.712	181.707	67.3343	73.1627	88.6807	85.1825	76.2573	80.0313	127.381	74.0244	85.7236	101.548	87.854	79.0202	80.5148	111.641
Free fatty acid	FFA(C17:0)	C17H34O2	LIPIDOMICS	9.47194	98.6406	108.976	119.15	101.614	72.2644	87.9202	90.2994	107.546	83.1371	125.61	126.935	82.9433	87.1636	94.32	73.1781	97.5171	80.0433	133.057
Free fatty acid	FFA(C17:1)	C17H32O2	LIPIDOMICS	9.05402	81.73	78.4845	163.298	165.785	94.075	110.587	97.3193	71.9083	100.414	90.684	111.67	78.7019	83.9566	88.6773	77.3415	80.1746	91.4522	137.237
Free fatty acid	FFA(C18:0)	C18H36O2	LIPIDOMICS	9.74787	103.388	115.275	108.195	96.2684	72.1636	92.1784	83.7595	109.698	69.9268	145.009	130.078	91.4856	78.3793	84.0156	68.3054	106.889	74.3004	127.83
Free fatty acid	FFA(C18:1)	C18H34O2	LIPIDOMICS	9.3307	102	129.419	128.135	92.4078	63.7381	77.2651	75.9776	107.436	71.8976	126.292	150.557	93.0531	75.8297	82.2137	73.3965	84.4425	75.8088	117.581
Free fatty acid	FFA(C20:0)	C20H40O2	LIPIDOMICS	10.2531	108.194	101.268	106.442	91.8743	72.5556	86.107	83.4756	105.942	69.5611	157.033	137.789	89.6184	81.3925	90.3338	66.1645	99.2319	75.5812	131.3
Free fatty acid	FFA(C20:1)	C20H38O2	LIPIDOMICS	9.84006	108.018	95.0323	150.262	119.675	64.8742	71.8271	77.8683	102.628	79.259	107.58	156.074	78.8935	82.3047	94.4279	64.9394	87.1191	58.5282	113.723
Free fatty acid	FFA(C20:4)	C20H32O2	LIPIDOMICS	9.01487	88.3189	74.3295	64.4394	71.5644	70.0698	62.7323	108.672	93.0529	96.0809	103.52	103.372	75.9726	123.719	99.2975	111.095	57.086	78.6509	88.8104
Free fatty acid	FFA(C20:5)	C20H30O2	LIPIDOMICS	8.72596	83.8433	71.3995	70.3132	72.4101	83.4191	56.1117	88.3431	65.0451	63.125	95.7261	116.252	82.3263	83.1449	83.0386	83.9402	123.119	83.399	92.1248
Free fatty acid	FFA(C22:0)	C22H44O2	LIPIDOMICS	10.7049	109.696	95.4681	118.61	86.4342	71.3729	83.7372	86.6342	105.711	88.7966	118.767	131.117	95.4363	76.3872	109.033	69.1588	91.7525	76.5718	149.06
Free fatty acid	FFA(C22:1)	C22H42O2	LIPIDOMICS	10.3065	103.561	85.9929	98.8407	84.7766	92.7594	93.6596	99.3512	97.0177	97.2858	90.558	154.471	87.0321	97.0995	93.7349	98.3387	103.46	96.1107	99.5303
Free fatty acid	FFA(C24:0)	C24H48O2	LIPIDOMICS	11.1086	92.542	98.0017	122.87	90.3895	76.644	80.6823	79.3576	93.7346	98.6675	108.086	142.059	83.3573	85.916	125.356	79.0565	97.6778	74.4568	173.625
Free fatty acid	FFA(C26:0)	C26H52O2	LIPIDOMICS	11.4654	96.1253	86.9605	132.364	79.8433	78.172	61.9223	91.8779	102.969	99.2712	102.291	162.802	88.2507	102.117	130.661	59.4136	89.8253	63.5563	174.318
GD1 Ganglioside	GD1(18:0)	C84H148N4O39	LIPIDOMICS	9.21684	95.2977	92.0627	155.652	99.5863	93.69	158.622	142.175	90.2328	74.5343	69.3079	121.444	73.6626	43.0553	82.3445	93.3211	87.15	102.793	103.696
GD1 Ganglioside	GD1(20:0)	C86H152N4O39	LIPIDOMICS	9.51144	78.2334	85.206	165.397	82.1092	88.3322	165.559	135.365	107.755	66.7986	64.1588	139.818	62.1469	43.4171	85.9293	93.3812	96.9005	112.479	97.7228
GD3 Ganglioside	GD3(18:0)	C70H125N3O29	LIPIDOMICS	9.40559	82.6431	81.7515	143.437	98.1937	85.6477	135.103	138.552	111.323	76.9246	83.7072	113.008	79.2996	64.6375	95.3253	88.9182	91.6174	98.3501	90.6275
Glc/Gal-ceramide	Hex-Cer(16:0)	C40H77NO8	LIPIDOMICS	10.7861	62.2954	93.939	122.825	75.5094	90.493	122.393	121.548	86.2063	41.3407	103.312	137.826	42.6718	104.235	74.6719	96.2525	83.7635	50.5599	94.4925
Glc/Gal-ceramide	Hex-Cer(18:0)	C42H81NO8	LIPIDOMICS	11.1317	70.5577	94.914	130.933	77.424	96.049	117.994	116.128	102.941	73.4933	105.236	112.258	56.9451	134.92	86.1167	109.24	90.8551	63.7593	114.601
Glc/Gal-ceramide	Hex-Cer(18:1)	C42H79NO8	LIPIDOMICS	10.914	62.2391	88.6449	127.541	85.3087	95.1369	120.966	108.827	98.7549	53.2378	84.595	100.655	36.3989	149.727	89.1349	108.111	119.683	47.8387	140.955
Glc/Gal-ceramide	Hex-Cer(20:0)	C44H85NO8	LIPIDOMICS	11.4447	72.3614	85.4108	142.797	66.2405	82.9082	121.199	120.329	93.6802	68.5895	97.6669	103.511	44.724	152.583	81.8468	93.8123	113.04	42.2693	105.973
Glc/Gal-ceramide	Hex-Cer(20:1)	C44H83NO8	LIPIDOMICS	11.2433	69.8025	70.0107	140.97	76.4443	81.9281	120.585	130.523	72.1918	70.7273	63.1748	90.8077	21.0616	181.906	85.7047	97.0713	130.609	32.9512	115.974
Glc/Gal-ceramide	Hex-Cer(22:0)	C46H89NO8	LIPIDOMICS	11.7114	65.7704	87.3759	136.753	59.101	84.5376	119.966	121.282	80.4842	65.3794	93.5745	99.6447	34.8982	167.605	85.318	99.0762	114.169	37.4208	108.518
Glc/Gal-ceramide	Hex-Cer(22:1)	C46H87NO8	LIPIDOMICS	11.5356	69.2139	69.5519	124.048	74.7759	77.4342	115	123.817	72.0565	63.8024	95.0849	85.8721	33.5039	185.198	97.0036	93.3684	143.398	35.7211	103.484
Glc/Gal-ceramide	Hex-Cer(23:0)	C47H91NO8	LIPIDOMICS	11.8419	66.7662	81.2551	133.847	62.2754	90.5021	115.507	116.198	81.7495	63.0043	93.5733	98.1251	30.7897	161.17	90.2452	92.7547	110.897	38.7288	107.607
Glc/Gal-ceramide	Hex-Cer(23:1)	C47H89NO8	LIPIDOMICS	11.6778	57.1503	61.1654	120.943	76.1684	65.0863	110.506	124.791	83.2297	64.6497	90.3737	92.6777	36.362	178.45	93.3454	88.4467	131.196	39.0782	102.689
Glc/Gal-ceramide	Hex-Cer(24:0)	C48H93NO8	LIPIDOMICS	11.9626	61.5984	90.4103	134.273	58.5971	94.9191	122.786	110.223	86.6456	59.4049	91.4818	101.57	33.7081	168.758	78.5172	102.855	114.367	40.2955	109.754
Glc/Gal-ceramide	Hex-Cer(24:1)	C48H91NO8	LIPIDOMICS	11.7365	72.3332	68.8416	118.491	79.8965	78.8736	107.221	114.002	89.7422	69.6623	91.8277	98.2832	43.5845	188.262	85.215	87.634	144.324	40.6259	100.227
Glc/Gal-ceramide	Hex-Cer(24:2)	C48H89NO8	LIPIDOMICS	11.5622	79.7495	64.6211	124.869	77.0461	70.682	106.398	115.125	88.7909	71.4673	97.3605	88.2101	44.09	196.881	90.1522	82.1005	148.435	37.5084	94.1215
Glc/Gal-ceramide	Hex-Cer(25:0)	C49H95NO8	LIPIDOMICS	12.0866	58.8459	94.1123	124.936	59.2666	92.4287	100.369	122.331	90.2578	60.4402	83.1896	107.504	29.0888	163.066	85.8174	102.005	107.487	39.3178	101.618
Glc/Gal-ceramide	Hex-Cer(25:1)	C49H93NO8	LIPIDOMICS	11.8602	62.5678	63.1439	110.768	76.5755	75.228	101.747	105.415	88.9447	61.9211	97.6588	109.529	42.747	160.528	98.0992	90.4193	115.722	54.4681	95.6728
Glc/Gal-ceramide	Hex-Cer(26:1)	C50H95NO8	LIPIDOMICS	11.9745	72.5591	59.8777	110.557	70.7596	82.1921	99.7926	104.936	104.231	57.9445	71.2679	108.791	47.8216	214.465	77.475	98.8903	143.187	22.8672	84.9676
GM3 Ganglioside	GM3(18:0)	C59H108N2O21	LIPIDOMICS	10.0509	112.163	71.8728	124.849	104.837	101.772	120.558	104.981	85.9003	66.3674	94.897	128.939	93.3845	59.4362	78.2964	103.227	70.6854	81.3913	102.962
GT1 Ganglioside	GT1(18:0)	C95H165N5O47	LIPIDOMICS	8.61837	84.959	93.1224	160.394	94.6385	89.1953	161.98	157.239	100.27	70.2771	56.5483	118.851	62.4778	32.7432	74.4616	91.4307	95.2626	85.4863	113.923
GT1 Ganglioside	GT1(20:0)	C97H169N5O47	LIPIDOMICS	8.90943	70.6808	90.8192	176.784	74.6584	86.6957	189.933	153.372	107	57.6447	53.8269	146.49	49.3728	34.1831	81.4092	80.3118	91.9754	97.378	99.5982
Lactosylceramide	Hex2-Cer(24:1)	C54H101NO13	LIPIDOMICS	11.6139	103.266	17.2643	101.848	101.04	75.0188	70.4893	117.966	112.379	97.3365	117.292	123.407	60.1649	52.5631	110.538	139.082	111.713	94.2888	122.963
Lysophosphatidylcholine(acyl)	LPC(a-14:0)	C22H46NO7P	LIPIDOMICS	7.6609	59.7305	125.706	88.4696	61.5966	148.934	101.538	121.258	87.3792	47.2297	91.1162	121.49	35.0764	105.01	104.507	124.307	60.8792	58.0786	166.839
Lysophosphatidylcholine(acyl)	LPC(a-16:0)	C24H50NO7P	LIPIDOMICS	8.25434	68.1805	103.232	84.9053	71.7639	110.849	93.6174	93.2973	90.5591	61.8348	88.4391	252.844	54.1185	82.9055	99.8813	110.465	51.8488	86.7575	120.551
Lysophosphatidylcholine(acyl)	LPC(a-16:1)	C24H48NO7P	LIPIDOMICS	7.84857	65.7809	102.674	103.214	75.7806	137.807	103.6	111.396	81.0996	49.4964	83.4695	87.667	41.1943	124.704	115.266	149.422	90.5278	66.3711	178.775
Lysophosphatidylcholine(acyl)	LPC(a-18:1)	C26H52NO7P	LIPIDOMICS	8.42192	76.4219	89.3991	104.212	91.6651	121.725	95.2854	117.95	94.3565	63.4476	85.3631	103.769	53.0977	120.178	100.87	124.577	94.7481	65.7968	144.423
Lysophosphatidylcholine(acyl)	LPC(a-18:2)	C26H50NO7P	LIPIDOMICS	8.07981	61.6543	64.4351	99.7513	73.1851	85.6411	91.0519	84.73	104.612	43.2652	63.7887	282.492	33.4963	93.5677	126.898	88.4418	88.2264	77.5596	101.776
Lysophosphatidylcholine(acyl)	LPC(a-20:1)	C28H56NO7P	LIPIDOMICS	8.93541	46.5477	104.04	124.233	65.4525	117.804	70.5371	99.3837	113.185	55.9966	55.391	122.398	43.1696	119.894	86.9832	148.731	97.3574	46.875	184.331
Lysophosphatidylcholine(acyl)	LPC(a-20:3)	C28H52NO7P	LIPIDOMICS	8.32	46.5447	99.1814	143.254	79.9099	106.569	114.319	98.2347	123.625	54.7057	65.0483	164.772	31.4028	125.176	103.309	112.663	97.6373	54.9365	135.192
Lysophosphatidylcholine(acyl)	LPC(a-20:4)	C28H50NO7P	LIPIDOMICS	8.11938	99.9207	79.4634	100.551	109.02	95.7451	96.0545	115.998	100.915	73.6865	97.8503	104.397	77.2059	98.7926	97.3529	97.2824	96.4977	80.0685	117.264
Lysophosphatidylcholine(acyl)	LPC(a-22:4)	C30H54NO7P	LIPIDOMICS	8.55907	90.4738	105.081	116.829	71.6901	140.543	120.331	127.708	109.976	81.1489	123.524	109.605	64.6378	85.2223	86.0943	133.707	48.3132	73.5452	117.898
Lysophosphatidylcholine(acyl)	LPC(a-22:6)	C30H50NO7P	LIPIDOMICS	8.136	85.587	84.1966	69.6202	86.5334	98.4847	57.3948	115.763	75.5051	63.2423	101.744	117.728	56.7818	90.359	100.02	101.553	66.7037	89.0786	132.366
Lysophosphatidylethanolamine(acyl)	LPE(a-18:0)	C23H48NO7P	LIPIDOMICS	8.8831	75.8201	48.8706	79.9147	81.8006	85.9983	104.656	50.9804	98.3468	65.6604	98.9467	172.524	133.805	73.0686	110.166	121.652	44.9527	165.675	110.712
Lysophosphatidylethanolamine(acyl)	LPE(a-18:1)	C23H46NO7P	LIPIDOMICS	8.48527	77.2712	54.6015	122.747	96.2521	101.106	122.628	128.294	108.861	67.4849	101.962	86.0437	52.8134	94.3004	70.2359	123.551	94.5458	60.8741	123.914
Lysophosphatidylethanolamine(acyl)	LPE(a-20:4)	C25H44NO7P	LIPIDOMICS	8.18058	98.0291	61.7645	105.868	102.151	89.802	105.713	107.016	99.8131	67.9341	92.8817	107.659	83.5346	84.0825	91.5576	106.857	94.174	80.0118	116.047
Lysophosphatidylethanolamine(acyl)	LPE(a-22:4)	C27H48NO7P	LIPIDOMICS	8.63748	107.562	38.377	152.176	111.199	67.6589	150.064	110.272	111.08	74.8884	108.179	112.946	96.0656	64.4566	97.0177	102.62	69.7345	123.378	108.927
Lysophosphatidylethanolamine(acyl)	LPE(a-22:6)	C27H44NO7P	LIPIDOMICS	8.20024	99.8544	63.4268	100.337	97.1594	89.4982	94.5099	122.438	122.036	76.1075	106.447	103.873	81.6802	86.399	84.673	114.596	80.945	98.3624	118.539
Lysophosphatidylinositol(acyl)	LPI(a-18:0)	C27H53O12P	LIPIDOMICS	8.12475	80.5614	109.474	103.023	102.866	109.333	109.479	91.9188	113.661	70.8636	74.0781	175.757	68.8332	53.7739	85.602	135.567	40.1414	109.922	156.749
Lysophosphatidylinositol(acyl)	LPI(a-19:0)	C28H55O12P	LIPIDOMICS	8.31042	123.348	86.2407	113.523	94.646	98.717	102.949	69.9409	82.7544	163.34	71.2951	116.182	97.927	60.3401	110.096	95.6658	113.772	109.093	90.2776
Monoacylglycerol(acyl)	MG(a-16:0)	C19H38O4	LIPIDOMICS	8.88468	101.171	90.031	97.4674	102.337	92.4954	98.4962	98.6939	100.373	100.658	97.1464	100.455	101.04	97.9714	101.564	92.9374	106.141	98.4777	101.832
Monoacylglycerol(acyl)	MG(a-17:0)	C20H40O4	LIPIDOMICS	9.17758	97.1735	92.4017	114.145	93.9168	79.0608	87.2245	82.505	97.2489	91.6348	109.931	126.801	93.5688	83.7203	87.2097	100.998	125.51	79.9949	118.696
Monoacylglycerol(acyl)	MG(a-18:0)	C21H42O4	LIPIDOMICS	9.45177	99.4929	87.7608	100.222	105.847	91.8591	100.728	98.6671	94.2779	99.8867	93.9686	102.834	102.021	99.3095	97.6444	88.0652	115.078	89.8833	103.449
Monoacylglycerol(acyl)	MG(a-18:1)	C21H40O4	LIPIDOMICS	9.02734	107.932	81.8787	215.407	111.381	75.2518	61.0264	70.0327	63.4385	83.7061	82.8495	113.3	97.238	78.1167	80.9191	128.538	78.5723	79.544	101.889
Monoacylglycerol(acyl)	MG(a-18:3)	C21H36O4	LIPIDOMICS	8.00321	106.98	79.2677	82.355	105.785	92.0526	88.7509	102.524	80.0319	94.5418	107.331	94.9099	96.8946	134.032	105.569	83.984	93.8296	107.185	112.73
Monoacylglycerol(acyl)	MG(a-20:1)	C23H44O4	LIPIDOMICS	9.74258	73.1213	88.5174	155.088	85.1982	70.4168	79.8374	91.5629	104.231	66.7992	91.8814	133.993	93.5073	118.707	159.387	45.877	94.7331	80.2974	172.462
Phosphatidylcholine(acyl)	PC(aa-28:0)	C36H72NO8P	LIPIDOMICS	10.3594	57.553	113.92	128.319	62.4826	115.194	106.287	64.413	128.136	47.4154	69.7644	139.708	60.4592	74.5183	90.9214	113.731	75.053	84.8132	127.806
Phosphatidylcholine(acyl)	PC(aa-29:0)	C37H74NO8P	LIPIDOMICS	10.5524	36.8144	118.888	97.8239	52.3297	84.1338	77.5068	96.4526	54.6858	54.1145	61.1023	68.7166	70.5387	90.0718	101.576	92.4369	88.5986	85.7603	129.84
Phosphatidylcholine(acyl)	PC(aa-30:0)	C38H76NO8P	LIPIDOMICS	10.7387	84.2011	91.5673	118.031	83.9256	108.798	115.837	95.9316	92.7044	73.5064	103.731	96.4853	86.3505	90.73	92.1705	114.227	91.5618	91.78	109.447
Phosphatidylcholine(acyl)	PC(aa-30:1)	C38H74NO8P	LIPIDOMICS	10.4722	73.0616	75.5194	127.675	61.7861	110.319	96.5444	69.7505	91.2442	48.51	100.094	109.408	91.2739	80.2639	101.08	138.099	99.7314	84.9202	140.56
Phosphatidylcholine(acyl)	PC(aa-31:0)	C39H78NO8P	LIPIDOMICS	10.9071	92.7007	87.133	111.899	98.9581	98.4325	112.872	97.542	86.1176	82.955	105.679	87.4285	97.1583	74.2341	92.8327	109.954	77.9521	100.211	100.862
Phosphatidylcholine(acyl)	PC(aa-32:0)	C40H80NO8P	LIPIDOMICS	11.0812	93.9063	82.9065	118.116	93.9539	94.055	123.509	108.945	96.8214	89.2787	110.63	104.365	102.827	88.556	95.5271	102.392	92.6836	104.639	100.499
Phosphatidylcholine(acyl)	PC(aa-32:1)	C40H78NO8P	LIPIDOMICS	10.8418	86.9295	77.7234	120.191	94.527	96.3587	113.127	87.7899	89.0801	73.089	99.1275	88.4135	94.1863	95.8935	98.7883	108.929	112.896	96.4462	111.997
Phosphatidylcholine(acyl)	PC(aa-32:2)	C40H76NO8P	LIPIDOMICS	10.6046	78.5245	78.7493	122.776	75.375	90.7645	112.453	76.7128	87.946	56.6856	91.8569	150.307	72.7445	94.033	89.6851	107.87	97.9483	79.768	110.91
Phosphatidylcholine(acyl)	PC(aa-33:0)	C41H82NO8P	LIPIDOMICS	11.2261	104.528	90.6393	105.829	95.2011	91.6006	104.258	103.301	88.7373	94.2918	102.585	98.272	108.982	76.1283	93.2172	101.896	78.8012	105.859	94.2639
Phosphatidylcholine(acyl)	PC(aa-33:1)	C41H80NO8P	LIPIDOMICS	11.007	96.244	76.5386	106.414	101.864	89.498	102.827	95.3162	85.9899	78.8698	99.1262	84.2456	99.0648	90.6457	98.8358	96.484	104.535	90.794	102.901
Phosphatidylcholine(acyl)	PC(aa-33:2)	C41H78NO8P	LIPIDOMICS	10.784	76.027	68.1136	85.6641	84.6604	84.3899	82.4806	74.5185	76.2576	65.2323	79.4708	131.759	76.8143	85.0964	95.5035	94.2618	100.414	88.3645	106.663
Phosphatidylcholine(acyl)	PC(aa-34:0)	C42H84NO8P	LIPIDOMICS	11.3959	95.2449	81.1067	108.524	96.4234	96.2056	113.464	105.22	101.754	91.0765	112.377	111.012	106.977	87.8886	94.2035	98.5128	95.3563	113.436	95.7269
Phosphatidylcholine(acyl)	PC(aa-34:1)	C42H82NO8P	LIPIDOMICS	11.1606	95.6817	79.0266	110.442	101.333	90.815	111.723	100.329	97.2638	84.7033	105.635	99.7863	99.8094	94.6784	92.3387	100.463	109.103	91.8145	99.6434
Phosphatidylcholine(acyl)	PC(aa-34:2)	C42H80NO8P	LIPIDOMICS	10.9509	66.3827	78.0497	116.788	71.6005	85.5938	108.481	77.1447	99.161	54.8876	78.6275	199.706	60.3544	79.3088	96.0594	93.7601	87.5464	76.9959	102.86
Phosphatidylcholine(acyl)	PC(aa-34:3)	C42H78NO8P	LIPIDOMICS	10.7696	69.204	76.3625	110.277	81.5821	89.3794	95.2971	65.3549	86.9869	58.6173	79.1645	127.414	79.4082	90.3028	90.2374	95.3422	107.4	83.3394	109.315
Phosphatidylcholine(acyl)	PC(aa-34:4)	C42H76NO8P	LIPIDOMICS	10.6315	43.2634	55.6051	101.586	48.3677	103.35	100.339	46.544	84.3488	55.1043	94.012	175.922	77.1643	71.0367	83.1296	111.445	81.5184	56.8421	125.315
Phosphatidylcholine(acyl)	PC(aa-35:1)	C43H84NO8P	LIPIDOMICS	11.3177	100.899	66.2487	96.5012	107.604	84.2259	98.4091	105.68	96.5026	84.1358	102.885	92.692	98.9522	89.2359	100.662	91.2809	100.553	91.9064	97.2197
Phosphatidylcholine(acyl)	PC(aa-35:2)	C43H82NO8P	LIPIDOMICS	11.1084	85.0655	71.6266	97.5611	94.4701	78.6766	94.3737	85.6039	87.8045	62.8202	93.1079	109.556	83.5034	75.83	109.235	76.8119	88.0056	78.096	82.3926
Phosphatidylcholine(acyl)	PC(aa-35:3)	C43H80NO8P	LIPIDOMICS	10.8881	82.9963	90.0628	104.715	91.355	135.488	93.1209	66.7818	100.85	94.8133	88.1415	102.166	98.2737	62.0657	84.2202	92.8104	101.85	102.941	64.3274
Phosphatidylcholine(acyl)	PC(aa-35:4)	C43H78NO8P	LIPIDOMICS	10.8239	60.9897	90.2846	89.8411	54.2239	94.5327	49.7827	72.5283	67.3434	88.0248	83.2778	50.8095	97.9797	93.4265	61.0141	115.873	122.553	95.5336	123.311
Phosphatidylcholine(acyl)	PC(aa-35:5)	C43H76NO8P	LIPIDOMICS	10.7778	71.297	104.391	144.203	62.3952	117.392	158.464	99.3642	89.3939	44.55	60.0975	135.649	46.8521	95.6714	108.217	111.539	73.4425	69.9332	137.692
Phosphatidylcholine(acyl)	PC(aa-36:0)	C44H88NO8P	LIPIDOMICS	11.6729	95.0634	70.5318	104.705	74.5402	89.7968	101.976	108.432	90.0177	82.1669	80.3789	128.067	93.4295	113.164	87.1495	105.062	81.0481	93.3998	111.8
Phosphatidylcholine(acyl)	PC(aa-36:1)	C44H86NO8P	LIPIDOMICS	11.4637	93.685	73.1119	105.431	101.977	93.6923	107.636	100.722	91.7923	77.8528	106.21	103.3	99.3367	92.2929	95.0972	99.8933	110.055	92.0206	101.091
Phosphatidylcholine(acyl)	PC(aa-36:2)	C44H84NO8P	LIPIDOMICS	11.2748	75.5806	78.2567	110.424	79.6244	89.0163	105.718	87.664	97.2562	62.4451	92.5031	151.915	72.0161	89.9628	105.238	91.2472	97.3447	82.4287	96.623
Phosphatidylcholine(acyl)	PC(aa-36:3)	C44H82NO8P	LIPIDOMICS	11.0727	82.9089	91.0882	111.801	84.9662	97.176	106.827	85.174	102.649	74.4112	89.5603	136.872	84.372	92.1324	98.1126	103.57	102.538	86.9301	109.361
Phosphatidylcholine(acyl)	PC(aa-36:4)	C44H80NO8P	LIPIDOMICS	11.0018	92.7091	85.9244	107.441	97.2638	96.1148	100.183	85.1973	84.205	82.7737	97.1226	92.3226	102.29	90.0713	88.3296	104.911	106.21	83.2645	110.09
Phosphatidylcholine(acyl)	PC(aa-36:6)	C44H76NO8P	LIPIDOMICS	10.762	58.0748	88.1827	95.6181	68.2344	98.6767	90.9585	75.5003	84.3559	51.3292	77.1627	155.256	72.2011	70.176	96.4181	100.123	79.6655	81.4377	93.1694
Phosphatidylcholine(acyl)	PC(aa-36:7)	C44H74NO8P	LIPIDOMICS	10.6275	65.0023	101.512	94.4587	78.1923	94.5867	90.7991	96.8698	103.085	78.1183	107.941	110.453	119.356	59.767	86.2831	108.97	93.3835	98.4424	93.4536
Phosphatidylcholine(acyl)	PC(aa-37:2)	C45H86NO8P	LIPIDOMICS	11.427	70.698	59.0302	122.248	72.3483	78.2451	102.575	100.464	83.2149	77.6508	108.518	106.358	81.5076	102.089	123.248	83.0865	99.4425	96.1136	67.1774
Phosphatidylcholine(acyl)	PC(aa-37:3)	C45H84NO8P	LIPIDOMICS	11.2263	102.245	82.1203	80.1427	84.9973	81.7169	88.9962	86.378	85.2459	77.2786	87.247	103.151	89.6512	84.5118	117.608	113.842	94.642	71.3686	92.3906
Phosphatidylcholine(acyl)	PC(aa-37:4)	C45H82NO8P	LIPIDOMICS	11.1504	90.1963	98.1211	99.7612	96.734	89.0144	84.9606	86.6664	81.5082	88.8343	105.805	84.5137	104.058	72.9159	100.488	97.3403	82.7756	93.068	98.6342
Phosphatidylcholine(acyl)	PC(aa-37:5)	C45H80NO8P	LIPIDOMICS	10.9094	72.7267	158.935	134.718	47.111	134.092	140.047	121.913	108.167	83.389	116.984	107.636	69.0718	71.087	102.614	127.333	36.3756	99.0179	113.699
Phosphatidylcholine(acyl)	PC(aa-37:6)	C45H78NO8P	LIPIDOMICS	10.885	57.038	112.012	170.871	71.356	119.279	155.43	110.413	111.116	75.9232	97.2377	95.9538	76.5916	65.3039	98.3554	105.458	81.6264	98.7192	103.241
Phosphatidylcholine(acyl)	PC(aa-38:1)	C46H90NO8P	LIPIDOMICS	11.725	66.9484	72.5375	82.3691	83.131	86.871	81.6895	104.085	87.2978	63.7705	92.5912	105.128	73.3456	79.5321	91.2558	98.766	87.6842	66.5687	104.63
Phosphatidylcholine(acyl)	PC(aa-38:2)	C46H88NO8P	LIPIDOMICS	11.5474	80.8459	83.7118	102.702	80.6233	94.4904	101.356	92.5134	102.151	66.4719	94.6684	129.208	80.696	97.4225	100.094	105.238	100.29	71.7728	111.923
Phosphatidylcholine(acyl)	PC(aa-38:3)	C46H86NO8P	LIPIDOMICS	11.401	78.1207	93.9605	105.554	82.1208	106.061	102.878	83.8801	102.726	68.9733	89.5839	127.874	81.5736	92.6358	94.8827	113.155	103.526	81.2911	123.037
Phosphatidylcholine(acyl)	PC(aa-38:4)	C46H84NO8P	LIPIDOMICS	11.322	98.4405	79.2699	100.556	99.444	90.4413	98.0709	90.6814	86.7072	86.0234	101.303	91.0794	101.949	93.4143	100.108	100.695	112.589	89.7955	103.174
Phosphatidylcholine(acyl)	PC(aa-38:5)	C46H82NO8P	LIPIDOMICS	11.0317	71.4238	111.172	93.7967	62.5252	123.986	95.615	124.922	107.85	89.2492	133.354	98.9278	87.7705	64.2835	81.9339	129.708	43.284	115.808	117.453
Phosphatidylcholine(acyl)	PC(aa-38:6)	C46H80NO8P	LIPIDOMICS	10.997	71.2823	88.0265	78.6446	71.955	96.3585	71.5572	84.4879	96.7983	66.2621	94.3114	129.65	75.16	82.3238	93.7607	108.887	95.5743	79.3329	115.545
Phosphatidylcholine(acyl)	PC(aa-40:4)	C48H88NO8P	LIPIDOMICS	11.5255	98.0207	76.016	114.327	98.3043	89.1605	113.793	97.1436	88.3745	85.2473	98.9456	103.383	108.764	91.9002	100.625	103.444	109.128	95.0075	107.926
Phosphatidylcholine(acyl)	PC(aa-40:5)	C48H86NO8P	LIPIDOMICS	11.3721	80.0793	100.606	80.6876	80.5615	104.803	76.8989	76.4546	83.529	75.8615	93.1145	102.378	85.5686	92.2205	97.3817	114.875	101.032	73.3246	122.615
Phosphatidylcholine(acyl)	PC(aa-40:6)	C48H84NO8P	LIPIDOMICS	11.3998	76.5117	97.2657	80.381	77.4711	105.623	77.8235	84.4121	100.12	70.5523	90.932	122.632	81.2493	89.2905	94.0334	119.004	98.347	79.5777	121.654
Phosphatidylcholine(acyl)	PC(aa-40:7)	C48H82NO8P	LIPIDOMICS	11.068	100.182	81.156	67.0481	96.5806	95.4748	57.8695	99.2228	91.3198	92.9954	116.017	78.9065	93.2587	95.4091	111.952	101.477	107.056	87.3112	98.7968
Phosphatidylcholine(acyl)	PC(aa-40:8)	C48H80NO8P	LIPIDOMICS	11.0726	82.0525	98.8761	73.2766	82.8042	93.3818	72.7082	79.6974	73.9751	79.5322	91.7068	84.1266	82.837	87.1364	97.6464	99.5294	95.0377	77.0554	107.03
Phosphatidylcholine(acyl)	PC(aa-40:9)	C48H78NO8P	LIPIDOMICS	11.0007	79.8293	84.808	59.5954	80.768	93.1628	58.0589	93.2978	95.2134	73.7895	107.242	101.2	88.551	83.7094	87.5156	111.715	96.7904	84.7218	115.557
Phosphatidylcholine(acyl)	PC(aa-42:5)	C50H90NO8P	LIPIDOMICS	11.6248	82.5161	109.719	73.7534	54.9983	124.034	68.962	88.0008	69.1273	71.3256	93.7832	114.016	89.013	76.1947	86.7053	134.275	56.8447	38.6658	123.945
Phosphatidylcholine(acyl)	PC(aa-42:6)	C50H88NO8P	LIPIDOMICS	11.6097	86.9674	45.1793	90.4945	75.8931	94.5033	73.7636	64.5559	106.711	72.7339	90.8335	110.567	81.806	110.541	105.313	90.3869	73.1027	95.6213	91.9281
Phosphatidylcholine(acyl)	PC(aa-42:7)	C50H86NO8P	LIPIDOMICS	11.5307	99.0534	83.4213	103.9	98.2084	88.4	108.019	94.5479	93.0317	89.7001	102.134	105.034	106.546	88.2176	98.3204	99.2279	104.853	99.8183	103.426
Phosphatidylcholine(acyl)	PC(aa-42:8)	C50H84NO8P	LIPIDOMICS	11.3752	85.9685	109.149	77.0505	76.2139	106.783	64.1044	75.6651	91.3346	80.955	91.5106	89.7156	86.2486	89.2545	98.131	120.192	97.0238	80.2361	121.85
Phosphatidylcholine(acyl)	PC(aa-42:9)	C50H82NO8P	LIPIDOMICS	11.3197	92.4549	95.2006	60.6132	87.2467	101.193	59.4236	92.5952	96.7232	80.5108	107.826	97.6463	89.6426	84.6049	98.5574	114.928	95.0127	90.0654	116.385
Phosphatidylcholine(acyl)	PC(aa-44:10)	C52H84NO8P	LIPIDOMICS	11.366	75.3872	84.8114	79.84	92.3417	87.7007	59.1513	95.7877	120.16	93.3291	120.292	68.7113	115.506	75.2203	129.474	116.77	75.3524	78.3846	115.272
Phosphatidylcholine(acyl)	PC(aa-44:7)	C52H90NO8P	LIPIDOMICS	11.73	56.2438	118.438	94.2882	101.599	124.521	121.178	117.574	58.4533	89.7056	104.533	59.9705	63.0833	59.443	90.3856	146.014	78.378	30.1777	97.892
Phosphatidylcholine(alk)	PC(ae-30:0)	C38H78NO7P	LIPIDOMICS	10.949	50.5151	102.673	168.927	71.2078	109.336	168.7	91.3378	84.2854	62.856	82.7941	92.9966	44.574	105.261	96.8049	129.337	74.0852	65.1906	117.71
Phosphatidylcholine(alk)	PC(ae-30:1)	C38H76NO7P	LIPIDOMICS	10.9346	53.4339	125.543	107.301	82.5492	103.007	83.3469	98.4001	91.7638	69.6631	103.977	88.8839	47.2462	92.5051	63.9412	107.66	118.684	41.504	133.647
Phosphatidylcholine(alk)	PC(ae-32:0)	C40H82NO7P	LIPIDOMICS	11.2724	82.1364	94.2518	141.587	81.7112	102.909	138.449	113.606	92.5973	78.2897	103.651	106.525	78.9081	91.2417	96.9074	109.382	78.6631	85.7851	115.475
Phosphatidylcholine(alk)	PC(ae-32:1)	C40H80NO7P	LIPIDOMICS	11.2479	78.2813	96.4754	103.566	95.2098	90.8101	100.045	112.332	80.3978	73.012	106.697	100.813	71.6382	94.5436	91.1384	110.141	133.668	60.9109	118.827
Phosphatidylcholine(alk)	PC(ae-32:2)	C40H78NO7P	LIPIDOMICS	11.0447	77.6406	137.905	101.528	65.6357	118.312	60.7813	88.9644	59.7911	68.2993	83.2014	82.5207	36.7201	116.036	111.286	154.478	126.909	48.4276	171.496
Phosphatidylcholine(alk)	PC(ae-34:0)	C42H86NO7P	LIPIDOMICS	11.5829	82.6332	94.7891	119.066	91.276	100.43	118.065	116.256	93.9441	75.7392	109.534	118.37	83.5544	86.2418	92.378	108.307	82.7993	91.6535	115.675
Phosphatidylcholine(alk)	PC(ae-34:1)	C42H84NO7P	LIPIDOMICS	11.3517	79.8307	80.7527	136.053	86.6684	95.6115	127.312	104.656	87.9602	69.5415	98.5347	92.2783	70.5952	112.088	103.681	105.893	110.045	74.2185	117.841
Phosphatidylcholine(alk)	PC(ae-34:2)	C42H82NO7P	LIPIDOMICS	11.1621	65.55	91.0585	128.212	74.6845	87.965	132.572	90.1644	104.843	60.0981	82.5037	163.003	53.9913	111.009	119.774	95.6384	110.895	70.1771	102.945
Phosphatidylcholine(alk)	PC(ae-34:3)	C42H80NO7P	LIPIDOMICS	11.1277	75.1284	86.7783	85.3017	72.0078	83.4781	85.2149	73.9694	95.9014	65.1739	76.5642	203.37	58.4372	103.877	126.366	83.0739	98.5756	83.1095	96.1546
Phosphatidylcholine(alk)	PC(ae-36:1)	C44H88NO7P	LIPIDOMICS	11.6386	71.2048	85.5365	124.113	73.8041	104.546	106.787	100.159	69.8299	71.3708	86.1794	87.4355	49.524	134.475	104.864	117.368	112.921	52.3522	123.808
Phosphatidylcholine(alk)	PC(ae-36:2)	C44H86NO7P	LIPIDOMICS	11.4541	72.0409	84.4549	114.007	76.3733	94.7244	110.624	100.918	96.1509	73.565	101.946	106.34	70.3562	117.213	100.389	98.9397	113.288	74.9659	107.282
Phosphatidylcholine(alk)	PC(ae-36:3)	C44H84NO7P	LIPIDOMICS	11.432	86.7866	89.5633	98.6385	89.041	91.7597	98.192	97.5056	87.5986	74.4373	104.957	82.3742	72.1704	124.183	107.241	106.077	122.957	70.7989	114.789
Phosphatidylcholine(alk)	PC(ae-36:4)	C44H82NO7P	LIPIDOMICS	11.1983	84.6469	89.4924	89.4218	91.6635	88.9461	86.6912	87.7683	94.0574	76.6657	94.2559	111.382	72.7963	105.326	107.242	96.0889	106.113	84.4163	104.653
Phosphatidylcholine(alk)	PC(ae-36:5)	C44H80NO7P	LIPIDOMICS	11.1619	108.877	99.2629	88.8074	100.857	85.3922	86.197	95.3559	88.1628	88.0049	103.467	101.48	82.7391	106.398	103.809	101.642	110.634	70.7643	108.828
Phosphatidylcholine(alk)	PC(ae-38:1)	C46H92NO7P	LIPIDOMICS	11.8852	52.8887	53.581	103.305	74.3139	71.5978	96.1935	119.676	57.7022	12.4106	83.5762	97.5945	14.3986	112.886	111.316	126.128	81.0396	66.5469	144.351
Phosphatidylcholine(alk)	PC(ae-38:3)	C46H88NO7P	LIPIDOMICS	11.5836	40.1096	78.0988	109.261	8.12864	118.015	112.365	77.7998	115.307	26.3991	86.6869	151.783	43.6032	122.496	92.2651	115.991	155.362	49.5798	119.346
Phosphatidylcholine(alk)	PC(ae-38:4)	C46H86NO7P	LIPIDOMICS	11.4998	81.7468	85.6322	99.6289	86.4951	86.7137	100.726	98.8425	85.4022	71.3535	92.8605	105.299	70.3154	108.837	112.531	96.7538	108.024	75.1798	103.832
Phosphatidylcholine(alk)	PC(ae-38:5)	C46H84NO7P	LIPIDOMICS	11.2484	86.8927	88.239	76.3171	87.8517	92.1468	74.1719	97.3126	83.571	72.43	111.742	99.1609	83.518	108.4	119.871	99.4559	110.826	83.7679	100.101
Phosphatidylcholine(alk)	PC(ae-38:6)	C46H82NO7P	LIPIDOMICS	11.2135	94.7267	86.3781	74.6525	91.2423	87.3949	73.2177	86.9476	95.7459	75.2399	103.204	104.336	87.6003	97.9245	115.745	101.91	103.484	92.5976	102.046
Phosphatidylcholine(alk)	PC(ae-38:7)	C46H80NO7P	LIPIDOMICS	11.2003	85.3105	90.3094	82.0906	90.1701	90.3405	69.424	81.0182	91.7248	75.7184	94.4968	113.6	78.3431	96.7024	113.592	99.8063	112.041	89.5625	102.013
Phosphatidylethanolamine(acyl)	PE(aa-34:1)	C39H76NO8P	LIPIDOMICS	11.211	75.704	120.642	102.719	66.918	106.54	92.3112	114.407	104.658	81.9552	126.024	126.497	71.7784	89.5908	89.972	108.297	59.9393	88.0488	115.267
Phosphatidylethanolamine(acyl)	PE(aa-36:1)	C41H80NO8P	LIPIDOMICS	11.5086	53.248	34.4709	85.0033	118.242	55.423	102.372	98.4158	50.7443	76.5497	83.5215	150.567	131.68	87.3704	105.974	112.199	101.816	112.69	88.1585
Phosphatidylethanolamine(acyl)	PE(aa-36:2)	C41H78NO8P	LIPIDOMICS	11.3117	82.7699	71.4416	108.573	82.2497	80.4848	112.202	93.219	105.668	80.8201	93.9198	134.173	83.6524	78.537	92.554	87.276	87.6929	92.856	102.913
Phosphatidylethanolamine(acyl)	PE(aa-36:4)	C41H74NO8P	LIPIDOMICS	11.0515	95.0095	65.7516	93.0305	114.988	74.9642	83.4986	60.5332	87.6161	76.77	77.3783	129.558	102.071	87.0342	115.672	114.53	105.227	84.7226	113.409
Phosphatidylethanolamine(acyl)	PE(aa-36:5)	C41H72NO8P	LIPIDOMICS	10.8758	86.3461	130.209	127.52	66.6598	115.012	150.486	100.272	122.889	112.427	124.236	102.259	96.2501	61.3812	77.5992	119.038	39.0588	132.077	98.2744
Phosphatidylethanolamine(acyl)	PE(aa-38:4)	C43H78NO8P	LIPIDOMICS	11.3665	104.063	65.0671	94.6568	111.82	78.5672	101.454	71.0927	79.9643	87.9372	90.3259	100.309	132.17	81.7765	113.112	99.6901	99.4112	133.622	87.6505
Phosphatidylethanolamine(acyl)	PE(aa-38:5)	C43H76NO8P	LIPIDOMICS	11.1301	90.6533	77.2284	102.971	106.091	105.71	81.5546	71.8514	64.5864	86.409	78.098	90.1429	114.083	75.3775	116.036	82.5622	78.5087	109.886	93.4552
Phosphatidylethanolamine(acyl)	PE(aa-38:6)	C43H74NO8P	LIPIDOMICS	11.0453	100.586	67.7514	80.5508	101.336	88.2377	81.8928	79.6258	90.9934	84.8227	106.652	92.5006	106.953	82.774	104.242	102.23	96.7275	123.036	85.8756
Phosphatidylethanolamine(acyl)	PE(aa-40:4)	C45H82NO8P	LIPIDOMICS	11.5777	114.15	65.782	113.141	106.913	68.2042	111.061	89.0643	96.0685	94.1031	106.723	103.272	113.112	76.9926	111.369	95.2558	90.2103	145.862	81.6976
Phosphatidylethanolamine(acyl)	PE(aa-40:5)	C45H80NO8P	LIPIDOMICS	11.4143	118.84	60.0304	106	120.14	79.9531	113.087	80.2101	97.5764	121.843	93.1642	88.1041	127.841	85.4405	128.966	88.9699	92.5302	146.205	86.4734
Phosphatidylethanolamine(acyl)	PE(aa-40:6)	C45H78NO8P	LIPIDOMICS	11.3665	113.703	62.3945	80.6416	108.886	78.2482	85.0787	82.6886	101.137	95.121	110.81	98.4893	122.208	82.1486	112.862	93.7868	103.649	137.375	90.9461
Phosphatidylethanolamine(acyl)	PE(aa-40:7)	C45H76NO8P	LIPIDOMICS	11.1282	99.4829	77.0238	99.9922	97.8551	91.3764	78.1511	90.3203	102.105	84.6948	121.883	85.4964	103.528	95.1631	106.699	115.139	92.5398	122.995	93.8904
Phosphatidylethanolamine(alk)	PE(ae-34:2)	C39H76NO7P	LIPIDOMICS	11.3912	88.4341	87.3312	85.1551	85.8579	91.5615	99.7023	103.371	79.9765	74.0105	136.41	87.5802	72.6379	109.243	83.4171	101.108	101.758	73.5386	91.9668
Phosphatidylethanolamine(alk)	PE(ae-36:2)	C41H80NO7P	LIPIDOMICS	11.6691	85.8301	83.3709	94.2437	120.383	79.2122	87.7519	84.2817	79.0427	81.7185	116.037	98.7545	78.6317	113.056	83.4229	105.022	116.008	57.9451	105.792
Phosphatidylethanolamine(alk)	PE(ae-36:3)	C41H78NO7P	LIPIDOMICS	11.499	87.5143	83.9289	90.832	85.3916	89.8245	98.18	91.5529	85.4201	86.9795	115.528	87.3119	74.9247	117.162	92.2187	100.28	105.969	62.3838	97.9522
Phosphatidylethanolamine(alk)	PE(ae-36:4)	C41H76NO7P	LIPIDOMICS	11.2654	105.126	74.2795	82.1407	97.313	94.0313	83.9525	102.988	102.152	77.9556	94.7019	129.461	89.3647	113.983	104.561	104.123	94.0078	70.3475	84.6463
Phosphatidylethanolamine(alk)	PE(ae-36:5)	C41H74NO7P	LIPIDOMICS	11.2231	105.837	83.5972	70.2082	97.7855	86.3086	75.1093	81.8927	76.4885	86.8417	96.743	107.812	108.886	115.42	106.866	97.467	106.903	81.2153	84.8951
Phosphatidylethanolamine(alk)	PE(ae-36:6)	C41H72NO7P	LIPIDOMICS	11.0584	42.9853	161.144	85.1494	23.2022	138.878	99.266	134.159	82.9731	99.9758	121.767	120.944	62.9444	49.3053	88.6897	124.8	10.8244	102.333	94.0105
Phosphatidylethanolamine(alk)	PE(ae-38:4)	C43H80NO7P	LIPIDOMICS	11.6212	109.832	118.337	81.9298	119.729	107.975	110.324	86.7285	93.301	109.853	95.8211	104.291	84.1914	95.1539	94.3475	98.1048	90.6274	90.9871	111.496
Phosphatidylethanolamine(alk)	PE(ae-38:5)	C43H78NO7P	LIPIDOMICS	11.5227	106.239	72.8368	96.5399	103.572	82.1242	98.5004	87.5403	84.3652	94.2534	107.435	91.1216	96.5018	105.172	101.273	93.9657	106.43	91.3898	83.3872
Phosphatidylethanolamine(alk)	PE(ae-38:6)	C43H76NO7P	LIPIDOMICS	11.2871	97.2685	79.9783	82.2839	89.6	91.3708	80.5901	95.7081	81.9903	84.3473	115.6	85.3588	91.3209	108.696	100.176	96.3218	102.295	78.504	93.0402
Phosphatidylethanolamine(alk)	PE(ae-38:7)	C43H74NO7P	LIPIDOMICS	11.2155	110.116	74.1258	76.9132	93.9944	85.6656	80.4289	94.0835	88.8562	93.1333	126.877	86.1911	94.8291	101.013	102.414	103.116	98.0265	93.0919	94.2036
Phosphatidylethanolamine(alk)	PE(ae-40:5)	C45H82NO7P	LIPIDOMICS	11.7833	113.363	62.3041	111.632	111.405	75.4984	126.086	82.1255	89.766	100.326	116.505	88.6252	109.229	96.2015	116.79	89.3276	87.9783	120.819	86.261
Phosphatidylethanolamine(alk)	PE(ae-40:6)	C45H80NO7P	LIPIDOMICS	11.5508	103.385	81.1556	84.2097	94.7486	91.9377	79.1279	98.067	90.5532	96.6458	118.734	87.4507	93.9599	114.338	99.3441	102.828	106.759	91.2318	106.344
Phosphatidylethanolamine(alk)	PE(ae-40:7)	C45H78NO7P	LIPIDOMICS	11.518	106.97	73.7661	83.7955	101.202	85.7516	84.8734	98.1956	94.9726	92.177	127.76	82.6113	99.1453	105.821	101.905	105.234	102.508	98.5912	91.8888
Phosphatidylethanolamine(alk)	PE(ae-40:8)	C45H76NO7P	LIPIDOMICS	11.2789	103.843	69.4055	85.4085	95.1496	82.5418	89.3943	92.7291	93.6348	92.5058	128.914	90.1218	101.284	103.552	101.992	90.4362	97.7228	100.374	90.7057
Phosphatidylinositol(acyl)	PI(aa-34:1)	C43H81O13P	LIPIDOMICS	10.1506	75.6108	121.263	121.592	87.145	132.006	90.8737	82.1795	85.5319	66.266	75.7227	128.76	63.2115	57.896	93.463	134.862	61.6475	65.161	152.862
Phosphatidylinositol(acyl)	PI(aa-36:1)	C45H85O13P	LIPIDOMICS	10.4418	67.5279	95.2766	112.096	59.2637	117.381	107.845	87.6347	96.3152	51.7967	74.8245	177.641	47.8911	61.0233	112.233	120.633	52.4414	71.3491	114.12
Phosphatidylinositol(acyl)	PI(aa-36:2)	C45H83O13P	LIPIDOMICS	10.2738	55.8368	109.395	134.112	63.5574	125.141	101.752	63.6524	102.165	48.328	50.3524	206.462	43.1221	49.1881	114.757	121.302	47.9197	68.2947	133.388
Phosphatidylinositol(acyl)	PI(aa-36:3)	C45H81O13P	LIPIDOMICS	10.0691	72.3848	123.069	134.148	79.2416	109.537	106.674	91.4587	90.0776	57.8889	57.3842	131.263	46.5704	54.4549	120.941	115.651	71.5957	81.0963	117.387
Phosphatidylinositol(acyl)	PI(aa-36:4)	C45H79O13P	LIPIDOMICS	10.0129	89.8797	104.417	114.687	96.4487	99.686	99.2467	90.7396	82.7864	83.9022	89.6471	99.817	77.5826	67.7088	88.7789	118.061	85.7991	92.4139	99.0842
Phosphatidylinositol(acyl)	PI(aa-38:2)	C47H87O13P	LIPIDOMICS	10.5276	73.5124	98.4517	122.475	72.9011	80.173	121.994	88.7809	99.0026	58.6906	87.2508	80.5643	42.7008	65.2008	141.864	101.554	81.5423	83.8108	127.588
Phosphatidylinositol(acyl)	PI(aa-38:3)	C47H85O13P	LIPIDOMICS	10.3937	80.9443	90.8705	117.86	83.1792	106.863	105.465	86.5839	98.3422	59.9307	74.0567	129.399	73.7174	54.0808	93.7437	120.369	70.1152	82.0895	125.287
Phosphatidylinositol(acyl)	PI(aa-38:4)	C47H83O13P	LIPIDOMICS	10.3121	92.2952	87.9054	106.043	92.1384	96.717	97.3902	88.9946	87.4277	74.7045	85.3262	112.502	83.8354	64.3091	101.167	110.682	79.4421	93.3898	119.373
Phosphatidylinositol(acyl)	PI(aa-38:5)	C47H81O13P	LIPIDOMICS	10.0918	92.2386	94.9733	113.966	81.6975	93.9383	101.398	99.3819	84.1954	71.5321	88.8183	94.1686	76.5164	69.0835	92.0424	113.895	68.939	84.7919	121.099
Phosphatidylinositol(acyl)	PI(aa-38:6)	C47H79O13P	LIPIDOMICS	10.016	85.0081	114.499	72.5299	66.5682	111.419	38.792	93.5506	89.6343	63.927	94.4047	93.3409	79.5125	77.7418	82.9698	116.275	68.5321	83.2796	132.324
Phosphatidylinositol(acyl)	PI(aa-40:3)	C49H89O13P	LIPIDOMICS	10.578	86.8836	91.4764	106.384	102.604	92.3317	134.089	105.081	101.18	145.568	81.5584	113.262	60.3934	72.7496	97.8565	83.3369	114.606	80.1023	78.9847
Phosphatidylinositol(acyl)	PI(aa-40:4)	C49H87O13P	LIPIDOMICS	10.5129	92.1834	101.208	103.765	94.3074	91.3676	108.349	99.6085	92.3646	147.692	76.5052	111.544	74.8778	77.4537	129.115	89.9349	101.997	98.2136	90.7817
Phosphatidylinositol(acyl)	PI(aa-40:5)	C49H85O13P	LIPIDOMICS	10.3746	61.9297	107.125	98.9842	74.3712	109.161	93.6336	58.5811	82.931	115.68	42.5355	78.3422	69.7958	68.6693	102.6	121.09	71.692	80.032	130.303
Phosphatidylinositol(acyl)	PI(aa-40:6)	C49H83O13P	LIPIDOMICS	10.3136	89.8926	104.59	85.9207	78.6927	103.574	69.0115	96.635	90.1594	70.3702	93.2217	99.4535	79.479	62.9318	95.1218	117.405	78.2155	95.7516	121.661
Phytoceramide	Phytocer(24:1)	C42H83NO4	LIPIDOMICS	11.8424	51.5002	58.595	143.025	111.745	70.5054	84.7005	72.6912	100.535	157.004	96.5162	157.782	64.3631	127.947	72.6034	90.1867	92.6741	47.2177	136.353
Sphingomyelin	SM(14:0)	C37H75N2O6P	LIPIDOMICS	10.2896	83.8311	90.8821	101.458	86.2019	96.4462	98.1985	105.045	80.1003	74.914	98.4007	118.919	79.1678	89.013	96.6619	109.087	80.5805	82.8729	111.413
Sphingomyelin	SM(14:1)	C37H73N2O6P	LIPIDOMICS	10.0096	85.0964	89.541	113.66	83.4415	97.2741	103.447	77.9274	89.8331	34.2088	73.8763	118.331	44.9264	110.932	104.324	123.899	140.927	78.9361	109.69
Sphingomyelin	SM(15:0)	C38H77N2O6P	LIPIDOMICS	10.4813	91.2364	81.5748	94.0277	93.5576	85.9841	90.0885	103.145	69.3882	80.189	101.439	116.067	81.6304	84.1313	98.188	101.73	76.965	83.213	100.675
Sphingomyelin	SM(16:0)	C39H79N2O6P	LIPIDOMICS	10.6385	84.5887	80.8843	108.43	85.181	95.2275	106.896	110.621	86.167	73.3242	112.866	127.785	83.3025	92.8494	95.8373	110.983	87.7662	82.5229	112.674
Sphingomyelin	SM(16:1)	C39H77N2O6P	LIPIDOMICS	10.4117	84.7682	74.5239	111.954	94.596	88.0868	98.4583	96.6248	88.0834	67.8002	104.43	131.293	85.0178	103.445	97.4931	98.4259	114.432	88.0487	105.586
Sphingomyelin	SM(17:0)	C40H81N2O6P	LIPIDOMICS	10.857	81.4345	91.38	102.865	81.5743	99.6811	97.8466	116.646	84.1083	70.6387	110.939	105.075	68.2171	86.029	108.271	102.673	74.5882	75.9836	109.385
Sphingomyelin	SM(18:0)	C41H83N2O6P	LIPIDOMICS	11.0374	87.8621	84.8264	116.983	91.3645	97.164	118.503	116.346	100.482	82.1597	113.853	106.888	89.9584	90.6505	86.2051	103.751	93.0949	86.1416	104.747
Sphingomyelin	SM(18:1)	C41H81N2O6P	LIPIDOMICS	10.7975	85.9871	71.7859	120.906	91.6098	85.7332	114.009	106.227	91.0454	67.5233	114.153	101.796	89.3535	103.347	93.3575	100.688	119.322	87.7205	110.222
Sphingomyelin	SM(19:0)	C42H85N2O6P	LIPIDOMICS	11.2014	82.6918	101.794	109.765	84.5555	99.4471	104.597	120.218	84.5084	70.1577	112.94	98.9418	60.218	115.762	103.679	103.406	79.0675	76.5191	97.7012
Sphingomyelin	SM(20:0)	C43H87N2O6P	LIPIDOMICS	11.3685	75.1641	93.0274	109.799	79.6034	104.789	106.999	107.78	100.513	73.5915	103.827	128.663	72.3801	97.0196	93.1735	106.656	92.6305	79.5298	112.805
Sphingomyelin	SM(20:1)	C43H85N2O6P	LIPIDOMICS	11.139	73.5796	86.4017	111.835	79.2175	102.069	110.808	110.125	84.9981	63.1742	104.623	108.607	62.7389	115.033	94.5869	109.524	128.842	66.5759	119.604
Sphingomyelin	SM(20:2)	C43H83N2O6P	LIPIDOMICS	10.8842	82.2088	68.4969	149.922	62.4555	110.889	92.0734	123.819	100.766	49.656	131.519	121.793	97.4569	92.3386	57.7336	113.791	85.9691	114.486	113.446
Sphingomyelin	SM(21:0)	C44H89N2O6P	LIPIDOMICS	11.5284	72.0787	90.0987	107.608	71.2466	91.9805	106.46	104.78	75.7973	65.6514	89.3259	116.746	48.6544	107.324	109.469	98.0991	91.1483	63.743	108.391
Sphingomyelin	SM(22:0)	C45H91N2O6P	LIPIDOMICS	11.6484	64.1679	104.597	102.448	66.0642	107.749	100.279	105.098	96.1472	64.3558	91.1898	166.489	62.8273	94.1397	105.248	112.853	82.8751	70.1724	121.795
Sphingomyelin	SM(22:1)	C45H89N2O6P	LIPIDOMICS	11.4546	72.8643	75.3201	106.663	76.3048	89.9069	100.686	115.274	83.8009	61.849	97.2257	127.228	58.8386	111.674	107.858	100.096	108.841	63.7233	114.196
Sphingomyelin	SM(22:2)	C45H87N2O6P	LIPIDOMICS	11.2024	76.2827	60.7687	156.68	75.604	88.9918	135.071	125.006	91.3315	63.8983	105.526	123.937	48.4032	117.232	92.4114	81.8614	121.915	53.7766	99.0548
Sphingomyelin	SM(23:0)	C46H93N2O6P	LIPIDOMICS	11.7838	65.0245	92.8453	104.707	65.5783	94.3369	97.9946	99.4271	91.3096	56.7123	86.5024	158.567	50.4439	87.6423	119.295	93.6602	79.1733	70.1338	107.174
Sphingomyelin	SM(23:1)	C46H91N2O6P	LIPIDOMICS	11.6018	70.2894	68.0273	104.985	77.2262	77.6996	101.004	123.826	75.499	65.6243	93.1812	115.255	51.5734	110.543	120.274	90.3547	100.731	62.4122	108.074
Sphingomyelin	SM(23:2)	C46H89N2O6P	LIPIDOMICS	11.3516	73.5998	42.9533	127.354	87.6946	56.9939	143.332	128.832	61.8842	79.3274	77.8048	120.071	52.1758	109.065	133.205	80.2235	84.1914	71.0926	89.7356
Sphingomyelin	SM(24:0)	C47H95N2O6P	LIPIDOMICS	11.9123	62.5119	110.215	96.5233	59.4454	114.065	97.4928	100.652	90.556	63.3984	85.1313	171.312	64.0952	94.5313	103.226	114.372	84.8715	67.7536	129.447
Sphingomyelin	SM(24:1)	C47H93N2O6P	LIPIDOMICS	11.6664	70.98	78.5203	100.957	80.2859	92.5412	95.8725	119.627	84.9465	64.1549	102.512	129.054	62.151	114.34	105.295	103.836	109.403	60.8899	116.873
Sphingomyelin	SM(24:2)	C47H91N2O6P	LIPIDOMICS	11.4849	71.6044	78.3295	119.204	76.4874	81.2854	114.529	122.316	84.723	61.8899	109.448	121.561	61.6245	115.535	110.357	100.459	108.744	65.9676	105.932
Sphingomyelin	SM(25:0)	C48H97N2O6P	LIPIDOMICS	11.9965	61.4528	69.7677	110.666	53.1191	82.5505	83.1794	95.9497	72.7925	71.014	82.8418	122.283	19.0851	138.493	120.135	99.2969	102.789	59.3779	99.0856
Sphingomyelin	SM(25:1)	C48H95N2O6P	LIPIDOMICS	11.7444	87.3648	72.1112	93.4785	82.1841	81.132	85.1886	108.188	91.3916	69.148	88.9372	97.4938	54.9297	111.469	122.538	84.9535	91.3929	61.9644	97.4927
Sphingomyelin	SM(26:1)	C49H97N2O6P	LIPIDOMICS	11.9166	55.7053	63.3056	90.8317	77.44	71.3951	78.9928	109.445	84.0843	53.8127	94.9089	146.075	51.8078	138.142	97.8544	94.607	112.241	59.3634	121.585
Sulfatide-Hex Ganglioside	Sulfatide(Hex/16:0)	C40H77NO11S	LIPIDOMICS	9.79566	74.1869	89.2051	115.272	53.3491	92.6877	116.448	127.081	103.953	72.1824	110.276	123.447	55.025	98.3139	90.2997	124.161	72.7304	63.557	111.622
Sulfatide-Hex Ganglioside	Sulfatide(Hex/18:0)	C42H81NO11S	LIPIDOMICS	10.128	78.657	89.0684	126.987	82.0304	92.8395	125.646	122.025	100.824	77.7988	111.819	105.194	73.0203	96.0657	92.8543	105.201	80.7702	82.2569	108.29
Sulfatide-Hex Ganglioside	Sulfatide(Hex/18:1)	C42H79NO11S	LIPIDOMICS	9.93156	54.9315	88.9784	113.212	84.1741	105.001	92.707	104.854	88.1139	55.6212	101.694	93.0524	49.3661	127.94	95.553	142.39	95.802	65.36	132.014
Sulfatide-Hex Ganglioside	Sulfatide(Hex/20:0)	C44H85NO11S	LIPIDOMICS	10.4323	75.0057	94.8621	135.953	79.0704	99.1302	124.234	121.777	99.0996	70.9532	107.859	90.5089	57.457	99.6294	88.0858	111.899	75.7146	63.5578	112.767
Sulfatide-Hex Ganglioside	Sulfatide(Hex/20:1)	C44H83NO11S	LIPIDOMICS	10.2412	64.6524	81.6265	119.959	74.7074	98.1853	112.128	114.245	76.2204	58.6592	102.979	88.4901	42.7394	131.149	101.527	105.299	96.5125	50.7641	124.395
Sulfatide-Hex Ganglioside	Sulfatide(Hex/21:0)	C45H87NO11S	LIPIDOMICS	10.5882	86.1678	79.1685	142.411	62.2074	85.8506	113.969	120.778	77.0613	74.7324	105.087	69.0249	30.2336	118.369	95.6957	83.6029	81.997	48.2981	115.586
Sulfatide-Hex Ganglioside	Sulfatide(Hex/22:0)	C46H89NO11S	LIPIDOMICS	10.692	64.4397	100.075	127.975	61.2791	94.2953	128.471	124.763	78.1952	80.3309	107.299	83.4153	41.7313	126.605	78.8404	105.555	105.328	43.845	99.2215
Sulfatide-Hex Ganglioside	Sulfatide(Hex/22:1)	C46H87NO11S	LIPIDOMICS	10.5342	68.5223	68.4969	122.181	73.6402	82.9568	110.154	126.157	73.5426	63.4946	93.5772	82.2652	38.5305	133.86	100.537	96.9888	112.161	46.8957	123.414
Sulfatide-Hex Ganglioside	Sulfatide(Hex/23:0)	C47H91NO11S	LIPIDOMICS	10.8381	77.0687	90.6418	117.348	77.7134	90.5393	116.286	125.427	77.0884	69.749	101.721	87.6474	46.3556	122.458	103.825	91.3959	90.3242	45.6655	109.881
Sulfatide-Hex Ganglioside	Sulfatide(Hex/23:1)	C47H89NO11S	LIPIDOMICS	10.674	70.7456	72.6844	114.737	75.4164	85.0427	104.666	129.258	72.8143	60.445	105.52	78.621	41.4801	136.693	110.938	92.1634	95.2509	52.5144	102.564
Sulfatide-Hex Ganglioside	Sulfatide(Hex/24:0)	C48H93NO11S	LIPIDOMICS	10.9614	72.6121	102.72	127.493	68.9307	99.4647	118.202	121.044	76.433	71.9831	98.5132	76.6144	41.2274	133.912	92.6576	99.8535	93.2795	49.4801	113.953
Sulfatide-Hex Ganglioside	Sulfatide(Hex/24:1)	C48H91NO11S	LIPIDOMICS	10.7222	83.4094	71.0372	113.737	93.3131	82.6303	103.421	117.389	77.0226	77.1537	98.3201	83.9314	54.6091	142.272	100.154	87.593	113.582	52.1874	101.469
Sulfatide-Hex Ganglioside	Sulfatide(Hex/24:2)	C48H89NO11S	LIPIDOMICS	10.5534	84.4152	73.2355	114.474	85.5871	77.5965	100.768	121.832	76.5828	76.0077	100.523	81.7169	46.485	138.709	107.079	90.7318	109.244	50.0613	106.75
Sulfatide-Hex Ganglioside	Sulfatide(Hex/25:0)	C49H95NO11S	LIPIDOMICS	11.0815	87.4231	115.342	99.4457	73.2984	91.6858	104.598	108.536	79.1215	78.8715	85.7537	93.1502	53.1002	112.629	116.401	95.7645	82.4415	76.6362	108.978
Sulfatide-Hex Ganglioside	Sulfatide(Hex/25:1)	C49H93NO11S	LIPIDOMICS	10.8479	106.832	53.8402	100.281	120.357	72.7111	101.956	132.186	83.654	98.0231	111.08	79.504	89.1656	101.314	105.417	81.4602	98.5057	90.7064	80.457
Sulfatide-Hex Ganglioside	Sulfatide(Hex/26:1)	C50H95NO11S	LIPIDOMICS	10.9643	79.1018	63.2066	119.344	82.1743	91.0686	98.0239	136.085	78.4674	73.5796	92.5543	89.3079	62.2532	139.361	95.711	95.181	104.827	58.2521	97.7854
Sulfatide-Hex Ganglioside	Sulfatide(Hex/26:2)	C50H93NO11S	LIPIDOMICS	10.8102	74.8402	68.0062	105.052	93.5542	78.3284	109.131	97.3453	72.0762	64.5307	90.5525	94.7987	57.4044	139.727	97.2035	88.4941	117.354	60.9078	94.2365
Triacylglycerol(acyl)	TG(aaa-46:0)	C49H94O6	LIPIDOMICS	13.0265	92.1832	96.1543	115.65	97.2408	88.9238	91.3437	92.9165	86.9394	100.78	86.7753	125.439	87.6027	83.0498	93.647	94.0008	90.1087	91.7658	143.961
Triacylglycerol(acyl)	TG(aaa-46:1)	C49H92O6	LIPIDOMICS	12.9158	97.2381	81.6525	129.652	100.28	82.977	89.1568	92.072	83.7237	104.752	85.8635	130.712	90.4303	87.1392	86.6441	103.473	78.9641	89.9092	132.705
Triacylglycerol(acyl)	TG(aaa-47:1)	C50H94O6	LIPIDOMICS	12.9865	92.9925	86.3496	135.318	100.512	91.7744	90.5142	90.8518	90.27	92.2823	86.5544	105.784	89.5963	86.6989	87.572	98.383	89.1816	83.3904	187.962
Triacylglycerol(acyl)	TG(aaa-47:2)	C50H92O6	LIPIDOMICS	12.8977	84.9497	85.8463	131.629	89.2638	93.4051	92.601	89.9842	86.724	93.7273	94.8335	103.102	81.0157	82.9737	94.0258	105.883	70.5132	85.1376	211.679
Triacylglycerol(acyl)	TG(aaa-48:0)	C51H98O6	LIPIDOMICS	13.1495	88.0492	85.617	104.804	98.5665	87.217	84.032	82.6197	78.1183	107.816	77.0948	121.383	81.1546	79.9571	83.1735	90.0701	81.6798	79.2554	115.021
Triacylglycerol(acyl)	TG(aaa-48:3)	C51H92O6	LIPIDOMICS	12.8518	81.7091	61.3088	122.783	104.521	67.0938	83.4766	88.2121	101.585	104.088	82.5822	160.361	74.8311	75.657	83.7125	84.0449	70.7503	66.6888	98.8465
Triacylglycerol(acyl)	TG(aaa-49:1)	C52H98O6	LIPIDOMICS	13.102	75.9527	84.9318	136.356	96.4548	82.2737	76.9511	80.1487	79.3019	103.471	78.6672	108.568	78.9344	80.6777	76.4009	93.6363	81.6737	81.924	165.681
Triacylglycerol(acyl)	TG(aaa-49:2)	C52H96O6	LIPIDOMICS	13.0099	76.7983	85.1855	137.866	90.0238	78.212	82.2097	86.7091	79.9878	101.157	79.1096	111.02	80.767	84.796	80.5692	91.7118	83.0569	75.0993	173.832
Triacylglycerol(acyl)	TG(aaa-49:3)	C52H94O6	LIPIDOMICS	12.9258	73.571	81.9336	141.753	83.8347	81.7479	96.184	85.4	74.0917	86.2483	76.2459	108.23	80.4145	76.9874	83.0988	90.8532	73.2494	75.6025	179.962
Triacylglycerol(acyl)	TG(aaa-50:5)	C53H92O6	LIPIDOMICS	12.8138	88.1606	99.3465	87.3787	82.5624	96.5161	94.8267	96.3597	98.7299	101.714	104.317	102.717	92.3289	79.223	95.217	107.777	97.0131	93.8744	94.3823
Triacylglycerol(acyl)	TG(aaa-51:0)	C54H104O6	LIPIDOMICS	13.3085	106.264	86.7048	92.5315	91.0084	87.8336	88.7316	77.7546	80.2675	103.601	80.9202	96.0547	88.3847	80.8346	90.6306	90.037	88.3066	91.8051	138.609
Triacylglycerol(acyl)	TG(aaa-54:0)	C57H110O6	LIPIDOMICS	13.4601	92.0572	76.1726	82.519	95.7875	70.851	91.3258	88.8317	73.3558	103.187	85.2685	108.55	85.3811	85.1546	88.7997	82.5743	83.8761	85.9247	120.532
Triacylglycerol(acyl)	TG(aaa-55:1)	C58H110O6	LIPIDOMICS	13.4296	81.3285	93.8027	107.37	70.7579	91.0226	84.3002	101.149	96.1707	93.8607	76.5901	98.0448	87.3306	88.4727	88.3257	98.6636	98.0236	89.0718	201.271
Triacylglycerol(acyl)	TG(aaa-57:1)	C60H114O6	LIPIDOMICS	13.5121	98.7483	83.7419	102.369	107.245	89.3883	86.2057	89.548	92.3401	90.0749	95.6458	96.393	92.6396	88.8495	94.9122	108.431	104.402	92.8639	193.071
Triacylglycerol(acyl)	TG(aaa-57:2)	C60H112O6	LIPIDOMICS	13.4487	88.7444	89.8372	141.236	92.4361	93.7529	54.4026	72.1734	48.1074	91.862	82.1911	98.8036	83.0413	49.9135	87.4334	115.657	49.8546	82.3238	251.422
Triacylglycerol(acyl)	TG(aaa-58:1)	C61H116O6	LIPIDOMICS	13.5542	96.2256	77.7846	84.0295	106.47	76.3674	85.2142	91.8002	89.3165	95.1883	101.194	108.951	81.6774	91.6889	93.2872	102.268	88.9519	75.5908	168.458
Triacylglycerol(acyl)	TG(aaa-59:1)	C62H118O6	LIPIDOMICS	13.587	97.9054	96.3084	96.9863	102.966	86.34	84.3469	104.169	106.16	75.9598	96.2189	113.213	79.2145	107.083	105.735	101.717	96.7468	84.1639	211.668
Triacylglycerol(acyl)	TG(aaa-60:1)	C63H120O6	LIPIDOMICS	13.6289	108.598	55.048	99.344	107.543	93.4895	97.6843	72.4593	89.5508	130.514	72.3178	79.2451	60.9961	106.488	92.46	111.453	99.5916	86.3735	218.755

## Sheet: table S4
Supplementary table S4 Normalized levels of plasma lipids in the subjects of the present study
				subject ID	C01	C02	C03	C01	C02	C03	C04	C05	C06	C04	C05	C06	C07	C08	C09	C07	C08	C09
				Pre-/Post-prandial state	Pre	Pre	Pre	Post	Post	Post	Pre	Pre	Pre	Post	Post	Post	Pre	Pre	Pre	Post	Post	Post
				postprandial sampling time	1.5 hr	1.5 hr	1.5 hr	1.5 hr	1.5 hr	1.5 hr	3 hr	3 hr	3 hr	3 hr	3 hr	3 hr	6 hr	6 hr	6 hr	6 hr	6 hr	6 hr
Group	Name	FORMULA	Platform	RT
Ceramide	Cer(14:0)	C32H63NO3	LIPIDOMICS	10.7659	129.96	95.8109	111.881	142.744	97.2599	94.0545	81.8504	155.623	118.225	58.6447	89.8955	121.296	46.3022	68.6415	120.04	54.1073	50.4286	101.501
Ceramide	Cer(16:0)	C34H67NO3	LIPIDOMICS	11.1069	103.479	112.205	104.749	111.528	104.187	96.6229	94.8708	136.302	85.9864	93.4958	119.762	90.9744	72.961	74.4436	105.556	90.9347	79.3311	98.4013
Ceramide	Cer(16:1)	C34H65NO3	LIPIDOMICS	10.867	88.1932	114.405	121.415	91.8227	90.8127	94.5015	117.059	130.365	71.6264	111.553	114.427	69.5694	89.9126	77.9353	103.085	95.574	78.4553	101.339
Ceramide	Cer(17:0)	C35H69NO3	LIPIDOMICS	11.2691	91.4695	97.7081	116.154	138.076	111.8	74.4754	118.405	108.059	66.3642	100.453	83.2908	72.1143	33.3309	76.9473	96.9494	98.0503	88.6303	70.8329
Ceramide	Cer(18:0)	C36H71NO3	LIPIDOMICS	11.4353	94.9143	153.477	104.665	89.4145	143.121	93.6872	102.229	130.761	79.6148	87.4589	109.418	78.9605	68.7987	71.8678	115.192	86.122	70.9551	108.541
Ceramide	Cer(18:1)	C36H69NO3	LIPIDOMICS	11.2228	92.074	155.574	128.116	93.6644	126.664	99.2258	135.74	124.148	60.0057	110.22	78.6263	53.5562	68.3325	81.7383	109.961	108.4	95.8212	103.109
Ceramide	Cer(20:0)	C38H75NO3	LIPIDOMICS	11.7181	100.715	118.654	129.331	95.6039	112.514	126.592	95.1928	142.754	82.1029	88.5182	132.346	79.7059	75.2345	70.7638	101.631	84.9828	69.4348	93.2384
Ceramide	Cer(20:1)	C38H73NO3	LIPIDOMICS	11.5236	84.6174	133.088	162.115	68.6055	114.265	151.538	122.818	134.859	61.3169	108.543	71.9393	52.7109	96.6144	91.8298	87.2696	117.023	73.7664	82.1764
Ceramide	Cer(21:0)	C39H77NO3	LIPIDOMICS	11.8597	140.668	88.8829	146.287	136.963	77.478	154.829	87.8632	130.749	80.4587	85.6309	119.703	95.2591	57.3137	66.2457	59.6671	68.461	64.1996	59.5657
Ceramide	Cer(22:0)	C40H79NO3	LIPIDOMICS	11.9687	100.033	113.618	125.943	106.484	108.527	127.689	93.1316	168.69	77.6626	91.3763	157.096	85.2543	70.7645	66.4428	96.439	78.6178	64.8937	95.7158
Ceramide	Cer(22:1)	C40H77NO3	LIPIDOMICS	11.7943	103.121	96.1914	154.977	92.2363	85.1492	152.269	107.894	146.183	82.4126	95.1451	125.281	85.2037	84.2605	76.2344	76.7489	92.7341	72.0396	74.9754
Ceramide	Cer(23:0)	C41H81NO3	LIPIDOMICS	12.0864	125.733	86.7865	126.543	122.466	83.1035	135.276	89.5518	144.983	86.9619	83.7897	139.653	92.4577	72.5542	65.066	70.2636	84.2892	65.7887	70.7978
Ceramide	Cer(24:0)	C42H83NO3	LIPIDOMICS	12.2035	98.7674	105.078	112	101.852	100.804	114.324	91.6049	174.716	88.1856	86.0834	178.467	91.8876	75.9804	62.6921	96.3817	87.8602	63.4829	96.3874
Ceramide	Cer(24:1)	C42H81NO3	LIPIDOMICS	11.9853	98.4587	91.9522	107.285	94.6977	87.8739	112.466	105.567	141.257	100.354	96.4498	131.992	107.734	92.4908	75.8499	79.3237	105.633	72.739	77.2936
Ceramide	Cer(24:2)	C42H79NO3	LIPIDOMICS	11.8206	99.2475	78.2224	126.113	95.3461	68.7951	128.282	117.697	143.783	95.9752	96.3754	116.058	101.937	107.529	88.132	63.8799	124.283	78.8593	68.1172
Ceramide	Cer(25:0)	C43H85NO3	LIPIDOMICS	12.2725	145.372	61.0377	97.2892	139.94	56.5078	98.3256	87.0244	132.264	102.397	77.8629	132.303	109.933	57.9406	66.6846	57.5662	62.2477	72.8061	58.6185
Ceramide	Cer(25:1)	C43H83NO3	LIPIDOMICS	12.0585	140.812	54.776	80.6052	144.487	51.4103	89.8941	95.5015	99.8732	123.524	82.5083	94.7537	147.384	63.0955	70.1251	44.6032	75.562	76.814	48.5908
Ceramide	Cer(26:0)	C44H87NO3	LIPIDOMICS	12.3934	134.241	72.7133	89.4465	125.525	76.6875	83.1144	80.5854	165.598	99.5656	75.3246	169.239	95.6793	56.7464	60.8707	77.1367	71.6659	65.8178	82.0304
Cholesterol	Cholesterol sulfate	C27H46O4S	LIPIDOMICS	8.83793	106.153	71.9067	101.52	108.248	69.2819	111.698	96.0644	168.072	46.637	100.802	173.52	49.2499	65.2876	63.3628	103.027	75.3969	69.7185	92.9847
Cholesteryl esters(acyl)	CE(a-18:1)	C45H78O2	LIPIDOMICS	13.3265	100.926	138.719	45.0488	81.1216	133.717	63.3304	142.329	76.9591	115.362	147.827	49.9262	111.43	55.4639	110.773	134.688	119.051	118.66	161.808
Cholesteryl esters(acyl)	CE(a-18:2)	C45H76O2	LIPIDOMICS	13.2267	104.229	93.0455	88.9682	82.1537	91.2628	98.3582	125.039	129.364	99.7793	128.062	93.4788	103.078	67.8064	112.451	107.659	103.885	115.575	122.119
Cholesteryl esters(acyl)	CE(a-18:3)	C45H74O2	LIPIDOMICS	13.1534	52.0587	176.774	99.5176	39.8483	156.25	101.523	85.997	71.9617	75.2684	77.8811	59.6834	75.0339	87.4558	86.867	131.313	110.729	86.9616	155.764
Cholesteryl esters(acyl)	CE(a-20:3)	C47H78O2	LIPIDOMICS	13.2803	76.7108	101.96	97.301	65.2591	100.87	82.402	80.8695	89.2387	103.478	82.2333	101.166	107.538	118.072	121.201	138.632	132.817	105.368	160.172
Cholesteryl esters(acyl)	CE(a-20:4)	C47H76O2	LIPIDOMICS	13.193	95.8462	83.8938	52.3431	78.9376	75.9606	47.5279	105.181	62.6314	113.887	103.704	62.1059	121.843	125.709	133.516	108.613	133.498	126.474	127.921
Cholesteryl esters(acyl)	CE(a-20:5)	C47H74O2	LIPIDOMICS	13.1184	32.5161	109.677	18.1694	27.9468	97.1277	17.1986	89.7236	58.6655	74.1694	84.0485	54.0452	72.4858	85.004	129.617	104.267	85.5546	113.337	128.925
Cholesteryl esters(acyl)	CE(a-22:6)	C49H76O2	LIPIDOMICS	13.1701	63.7439	63.2477	23.2574	54.7433	53.3545	17.5014	115.322	80.6017	92.5707	94.8734	79.8382	90.5365	145.697	158.303	116.317	122.409	128.611	142.715
Diacylglycerol(acyl)	DG(aa-34:0)	C37H72O5	LIPIDOMICS	11.9934	117.262	188.005	70.337	158.115	219.429	86.8098	66.819	90.3396	83.7781	102.501	92.948	76.3267	58.8017	63.721	89.7928	67.6239	70.2617	82.9241
Diacylglycerol(acyl)	DG(aa-34:2)	C37H68O5	LIPIDOMICS	11.6041	143.079	134.159	100.554	174.217	153.162	125.77	100.926	123.277	89.0926	98.5446	126.945	82.3051	51.5049	48.0446	91.8136	65.9168	50.9942	84.6218
Diacylglycerol(acyl)	DG(aa-34:3)	C37H66O5	LIPIDOMICS	11.4333	118.154	119.962	110.675	120.594	146.043	154.355	103.676	92.3071	110.688	93.1399	91.8481	99.9407	57.319	42.2622	100.803	63.8689	50.7179	89.1183
Diacylglycerol(acyl)	DG(aa-36:0)	C39H76O5	LIPIDOMICS	12.2272	114.107	124.737	93.3419	129.625	141.235	96.4173	83.3414	100.689	88.4471	94.7508	102.88	92.6092	71.4668	81.8034	93.6517	82.1689	81.5719	92.6334
Diacylglycerol(acyl)	DG(aa-36:2)	C39H72O5	LIPIDOMICS	11.8554	154.774	129.046	64.0635	190.846	143.142	79.6603	127.105	106.733	92.686	132.521	95.919	86.3622	57.3986	55.0698	90.7346	66.5824	58.7652	67.6346
Diacylglycerol(acyl)	DG(aa-36:3)	C39H70O5	LIPIDOMICS	11.7034	145.018	73.4895	71.8621	162.455	93.3741	101.349	126.654	132.674	81.8599	136.786	139.136	83.7946	63.7226	54.5596	104.768	70.0437	63.5759	76.3167
Diacylglycerol(acyl)	DG(aa-36:4)	C39H68O5	LIPIDOMICS	11.543	114.451	63.0707	73.2913	121.187	81.9182	107.004	114.448	143.22	77.3707	125.188	147.023	83.4797	55.6819	43.7172	113.08	62.6039	55.7879	85.4449
Diacylglycerol(acyl)	DG(aa-38:4)	C41H72O5	LIPIDOMICS	11.8123	140.607	124.342	60.2487	158.556	135.492	78.2441	112.389	104.713	106.741	104.707	88.8428	141.122	68.351	55.6933	84.5807	82.669	75.0691	63.0468
Diacylglycerol(acyl)	DG(aa-38:5)	C41H70O5	LIPIDOMICS	11.7018	126.565	125.944	55.8106	145.076	121.469	58.0594	92.1411	91.3463	121.517	106.602	79.589	122.085	47.4556	68.6216	94.6221	62.8163	72.5049	81.486
Dihydroceramide	DHC(18:0)	C36H73NO3	LIPIDOMICS	11.5275	93.4601	125.52	56.3816	104.713	135.223	53.8241	89.1827	196.218	88.0021	91.0505	156.489	65.0389	51.7895	57.1436	127.153	70.4211	58.9759	111.461
Dihydroceramide	DHC(20:0)	C38H77NO3	LIPIDOMICS	11.8158	102.428	98.6599	93.7146	101.461	103.819	96.9219	97.6322	186.532	91.0854	79.2625	166.594	79.6002	62.118	69.0805	104.609	77.0795	67.9439	102.114
Dihydrosphingomyelin	DHSM(14:0)	C37H77N2O6P	LIPIDOMICS	10.4354	106.411	96.5849	72.7116	107.896	91.2998	75.5812	64.1551	166.251	83.7016	62.5523	162.381	85.3299	68.0275	69.5898	88.9943	67.3584	65.0846	97.1291
Dihydrosphingomyelin	DHSM(16:0)	C39H81N2O6P	LIPIDOMICS	10.7997	91.8779	102.112	69.976	89.1941	91.1379	70.6885	78.8098	158.817	81.0149	75.2821	161.78	85.4099	91.2206	85.598	116.804	94.3652	86.5767	119.408
Fatty acyl carnitines	Acylcarnitine(C16:0)	C23H45NO4	LIPIDOMICS	8.07454	87.0196	91.8928	91.6062	101.512	77.6325	67.0882	167.894	115.077	53.1378	123.656	107.505	53.1608	90.0193	135.344	52.0678	74.5906	106.784	80.9904
Fatty acyl carnitines	Acylcarnitine(C18:2)	C25H45NO4	LIPIDOMICS	7.91466	69.8651	49.1102	109.22	41.3209	46.4109	87.804	171.682	131.242	50.8766	117.572	111.795	66.8315	113.856	131.847	72.501	119.993	117.092	87.0644
Free fatty acid	FFA(C10:1)	C10H18O2	LIPIDOMICS	6.74238	75.3325	35.444	108.681	60.2129	43.6231	36.7677	148.512	146.469	137.305	69.5908	115.26	127.661	98.3994	157.912	106.397	124.817	165.633	87.9292
Free fatty acid	FFA(C12:0)	C12H24O2	LIPIDOMICS	7.9394	117.459	88.2649	110.998	96.2397	86.2738	80.2496	95.553	239.015	85.3763	88.3067	103.122	83.9132	91.814	91.5603	85.2058	92.7399	102.397	92.4276
Free fatty acid	FFA(C13:0)	C13H26O2	LIPIDOMICS	8.27107	101.156	88.8844	98.4616	90.6959	92.5524	88.7986	104.036	100.699	109.248	99.0164	98.363	108.162	102.09	96.1814	95.2012	97.4125	87.0975	92.6733
Free fatty acid	FFA(C14:0)	C14H28O2	LIPIDOMICS	8.58913	118.815	90.9084	152.135	81.5466	71.3913	62.4787	93.5853	133.111	87.3104	92.0755	83.4608	69.6707	96.2578	92.5271	80.8167	111.779	118.873	113.107
Free fatty acid	FFA(C15:0)	C15H30O2	LIPIDOMICS	8.89597	113.618	97.0677	108.04	93.7134	84.3703	76.7277	101.342	88.358	101.155	101.846	82.2687	94.7945	81.1943	97.2314	82.919	106.444	117.492	102.636
Free fatty acid	FFA(C15:1)	C15H28O2	LIPIDOMICS	8.52836	90.4077	120.46	125.645	37.5491	40.2583	46.4243	121.57	100.048	96.0323	83.7652	78.4241	64.9644	63.9491	135.201	75.7975	103.9	124.611	119.224
Free fatty acid	FFA(C16:0)	C16H32O2	LIPIDOMICS	9.19088	145.188	85.5031	145.622	102.117	63.7923	63.2797	117.326	136.649	86.528	95.9041	82.2858	68.4481	87.3179	89.8921	97.1929	107.391	123.118	100.973
Free fatty acid	FFA(C16:2)	C16H28O2	LIPIDOMICS	8.44089	68.3055	104.339	186.34	18.7785	24.1218	23.574	132.534	131.468	90.468	92.1767	29.5925	35.5338	117.889	138.803	84.6287	125.399	137.017	106.742
Free fatty acid	FFA(C17:0)	C17H34O2	LIPIDOMICS	9.47194	105.87	83.0447	116.924	94.5095	60.2771	51.3518	128.078	74.632	78.2609	127.23	75.4711	80.9005	73.2192	97.117	64.2027	124.459	152.032	98.4737
Free fatty acid	FFA(C17:1)	C17H32O2	LIPIDOMICS	9.05402	91.1731	76.9705	159.285	72.062	42.9101	26.521	143.222	59.8577	71.9059	136.851	46.7145	70.4676	107.198	109.888	45.3814	139.233	177.852	103.565
Free fatty acid	FFA(C18:0)	C18H36O2	LIPIDOMICS	9.74787	107.769	87.7084	111.763	95.316	77.8415	82.1452	127.704	103.362	93.9208	92.5302	87.7429	83.5776	88.4561	93.3112	103.045	101.278	134.362	93.5905
Free fatty acid	FFA(C18:1)	C18H34O2	LIPIDOMICS	9.3307	132.869	62.3587	171.687	76.2152	33.3519	25.5062	135.282	113.728	77.4095	111.809	60.5613	56.8149	120.912	101.078	82.6481	131.19	154.437	106.74
Free fatty acid	FFA(C18:2)	C18H32O2	LIPIDOMICS	8.99368	98.1533	51.793	224.339	64.5792	24.665	31.3669	100.19	193.283	65.3933	107.661	81.1944	55.3721	106.314	91.763	98.9405	136.565	141.192	110.58
Free fatty acid	FFA(C18:3)	C18H30O2	LIPIDOMICS	8.69397	54.2146	61.4922	170.76	50.3445	25.9534	24.0477	93.7934	115.22	81.5257	100.472	51.8268	53.1828	106.26	72.4559	134.057	141.396	118.84	119.183
Free fatty acid	FFA(C20:0)	C20H40O2	LIPIDOMICS	10.2531	104.732	69.6348	121.835	119.523	72.2429	83.1931	111.128	153.673	98.4911	88.691	100.548	80.9528	88.4524	85.8034	118.048	94.1028	135.039	82.2033
Free fatty acid	FFA(C20:1)	C20H38O2	LIPIDOMICS	9.84006	74.2422	43.9024	120.92	48.3512	26.9032	20.1542	160.415	98.4068	145.884	95.9146	51.9444	75.4358	138.008	102.475	62.3242	114.494	151.258	78.5684
Free fatty acid	FFA(C20:2)	C20H36O2	LIPIDOMICS	9.51901	83.934	71.4855	240.321	46.9305	28.6979	30.787	134.858	107.953	88.2859	85.4414	66.5221	68.3311	134.679	109.628	63.9527	124.89	146.512	99.666
Free fatty acid	FFA(C20:3)	C20H34O2	LIPIDOMICS	9.23111	81.4921	114.225	223.185	43.4539	50.1033	41.191	107.523	97.4623	98.4479	72.3501	71.8786	67.4673	117.609	100.975	88.859	118.435	109.398	123.809
Free fatty acid	FFA(C20:4)	C20H32O2	LIPIDOMICS	9.01487	92.7091	99.3985	118.682	49.6524	44.6596	25.5588	128.506	72.751	98.6697	69.6129	43.3249	77.4407	118.189	143.537	84.6696	126.633	130.497	103.472
Free fatty acid	FFA(C22:0)	C22H44O2	LIPIDOMICS	10.7049	121.81	68.8035	114.668	137.632	74.5472	83.2501	83.4282	155.642	97.8916	98.1258	125.096	88.0935	75.1799	67.5069	164.615	97.1494	118.242	73.778
Free fatty acid	FFA(C22:1)	C22H42O2	LIPIDOMICS	10.3065	77.399	72.1594	92.4298	73.2452	68.9937	58.7694	105.814	86.8186	202.687	77.7498	78.6058	101.366	96.5049	88.0344	79.5223	101.321	101.786	73.0758
Free fatty acid	FFA(C22:4)	C22H36O2	LIPIDOMICS	9.45874	127.072	106.012	151.046	60.0325	39	27.818	132.188	83.8137	114.303	78.8829	44.8835	83.7028	135.446	106.785	84.552	118.019	118.595	122.182
Free fatty acid	FFA(C22:5)	C22H34O2	LIPIDOMICS	9.18875	81.6121	119.06	99.87	30.9402	38.13	14.6579	140.397	72.6456	86.5341	62.9011	33.016	66.5621	103.901	152.767	93.8526	108.586	153.872	126.092
Free fatty acid	FFA(C22:6)	C22H32O2	LIPIDOMICS	8.99577	65.7288	101.926	33.345	32.5529	33.425	4.57776	133.68	85.2984	95.0996	61.2274	37.1072	57.5099	89.0271	162.877	89.7133	103.032	157.138	101.617
Free fatty acid	FFA(C24:0)	C24H48O2	LIPIDOMICS	11.1086	100.457	74.0374	122.292	130.544	65.9873	98.2369	81.6507	172.841	106.819	83.9729	126.437	101.13	77.4086	96.6888	124.377	85.4038	102.311	79.5066
Free fatty acid	FFA(C24:1)	C24H46O2	LIPIDOMICS	10.7275	85.7285	65.9375	90.2305	71.7374	35.0691	38.5208	115.454	111.704	181.55	70.5716	80.2777	110.74	122.369	120.023	98.7829	117.774	107.394	73.3631
Free fatty acid	FFA(C26:0)	C26H52O2	LIPIDOMICS	11.4654	95.8054	75.5786	110.304	130.574	74.9075	101.167	72.0638	193.147	133.264	76.3946	143.293	106.298	60.5642	68.1757	131.52	99.0719	82.239	70.3373
GD1 Ganglioside	GD1(16:0)	C82H144N4O39	LIPIDOMICS	8.89593	95.5312	86.3891	67.1217	99.2516	74.9658	86.4442	89.3954	106.984	70.8756	68.192	144.272	31.0969	125.955	99.3023	100.5	159.395	141.916	98.5675
GD1 Ganglioside	GD1(18:0)	C84H148N4O39	LIPIDOMICS	9.21684	74.9726	80.7764	90.3595	65.9235	52.9953	92.8584	114.743	158.877	56.2067	94.5173	141.618	47.0262	110.26	99.7754	104.275	130.608	107.199	97.0974
GD3 Ganglioside	GD3(16:0)	C68H121N3O29	LIPIDOMICS	9.06588	94.4245	100.953	81.4557	87.6836	84.4758	75.1695	109.059	118.357	66.0227	104.156	115.713	68.7416	88.3561	92.7698	113.523	89.3304	100.191	113.886
GD3 Ganglioside	GD3(24:1)	C76H135N3O29	LIPIDOMICS	10.0108	79.0563	91.7887	77.0532	66.541	91.7895	64.7633	109.417	104.1	64.6021	113.657	107.369	62.2043	84.0886	91.3949	113.449	101.605	96.2425	110.767
Glc/Gal-ceramide	Hex-Cer(16:0)	C40H77NO8	LIPIDOMICS	10.7861	80.3453	88.097	76.5384	76	79.5199	82.5915	88.4447	110.421	92.3772	87.0843	105.371	102.57	97.8466	61.3239	82.1903	108.659	71.1983	86.7129
Glc/Gal-ceramide	Hex-Cer(18:0)	C42H81NO8	LIPIDOMICS	11.1317	83.8748	109.763	93.7191	76.3754	92.9396	103.534	77.1206	106.854	59.4292	78.2535	120.801	57.8673	124.14	57.6413	122.256	121.704	53.2179	116.747
Glc/Gal-ceramide	Hex-Cer(20:0)	C44H85NO8	LIPIDOMICS	11.4447	98.4321	81.3778	92.7967	88.7372	74.0825	91.4137	116.72	94.2911	61.7334	113.114	103.603	76.3688	102.327	74.5887	91.42	113.836	79.3913	96.9768
Glc/Gal-ceramide	Hex-Cer(21:0)	C45H87NO8	LIPIDOMICS	11.5971	120.091	62.1652	88.0336	92.8754	44.427	94.0934	102.803	95.5729	68.2154	89.9458	83.5022	68.8077	90.3539	77.2542	57.8749	103.998	75.3362	69.9766
Glc/Gal-ceramide	Hex-Cer(22:0)	C46H89NO8	LIPIDOMICS	11.7114	85.2526	84.5287	92.1178	79.8022	74.8666	95.5699	107.925	114.796	60.1784	99.3019	115.529	65.0612	111.364	81.0675	80.8414	121.966	86.6407	81.5811
Glc/Gal-ceramide	Hex-Cer(22:1)	C46H87NO8	LIPIDOMICS	11.5356	73.266	63.2366	88.6998	70.8757	49.9206	94.9614	129.115	90.2998	55.6157	126.102	84.6375	55.8205	122.17	78.8818	64.9333	145.867	89.2026	75.0141
Glc/Gal-ceramide	Hex-Cer(23:0)	C47H91NO8	LIPIDOMICS	11.8419	89.2446	68.8835	101.03	85.1422	67.0423	105.275	92.5921	89.4324	66.7188	84.8561	94.1083	69.6858	112.55	68.7536	61.4618	123.984	85.6475	64.9273
Glc/Gal-ceramide	Hex-Cer(24:0)	C48H93NO8	LIPIDOMICS	11.9626	83.5795	83.162	98.7294	78.6802	75.611	101.98	94.161	100.974	66.6258	92.3593	102.383	70.5751	121.678	68.3286	80.1253	128.321	75.4263	81.7432
Glc/Gal-ceramide	Hex-Cer(24:2)	C48H89NO8	LIPIDOMICS	11.5622	76.7038	60.4008	109.626	71.3356	51.1157	112.4	111.424	81.8396	69.0686	105.551	89.7305	73.339	142.29	80.8938	74.048	151.03	92.4205	76.2065
Glc/Gal-ceramide	Hex-Cer(25:0)	C49H95NO8	LIPIDOMICS	12.0866	91.8327	40.1638	98.0077	88.3405	46.1297	90.06	84.6333	70.7615	69.4139	87.6006	76.7714	83.7319	105.726	58.3361	46.1731	116.88	83.993	44.2678
Globotriaosylceramide (G00093)	Hex3-Cer(16:0)	C52H97NO18	LIPIDOMICS	10.5516	93.5062	65.742	81.5496	81.465	64.3069	88.4159	97.3135	81.4653	74.3637	88.5098	83.8843	72.6009	121.321	123.098	82.311	137.036	129.174	71.8631
Globotriaosylceramide (G00093)	Hex3-Cer(22:0)	C58H109NO18	LIPIDOMICS	11.5217	65.7273	66.876	89.4045	62.0997	6.10112	103.64	116.712	131.964	35.6687	111.425	112.75	55.1438	108.482	161.62	31.1934	140.392	136.465	63.4379
Globotriaosylceramide (G00093)	Hex3-Cer(24:0)	C60H113NO18	LIPIDOMICS	11.7785	75.4664	56.3492	98.4718	72.0124	61.1434	86.7591	98.1267	104.567	62.9428	100.441	105.707	27.9486	119.309	116.43	70.6016	138.523	135.081	76.8556
GM3 Ganglioside	GM3(14:0)	C55H100N2O21	LIPIDOMICS	9.39181	70.2013	114.184	58.1099	33.7401	128.058	98.1593	82.8181	89.2096	93.1066	57.2765	111.455	98.9102	116.007	54.702	113.014	105.173	28.3587	126.057
GM3 Ganglioside	GM3(16:0)	C57H104N2O21	LIPIDOMICS	9.72731	81.9445	111.069	75.7076	84.3107	97.772	78.8537	92.4561	101.593	80.6308	88.7545	104.762	85.7383	108.871	85.7568	102.243	118.763	92.0829	108.845
GM3 Ganglioside	GM3(16:1)	C57H102N2O21	LIPIDOMICS	9.50462	75.3372	114.558	83.9867	75.8275	91.4852	82.9672	112.305	107.553	74.5806	119.631	101.558	69.6974	102.703	77.151	101.35	130.337	94.3039	111.732
GM3 Ganglioside	GM3(18:0)	C59H108N2O21	LIPIDOMICS	10.0509	95.4351	94.3387	82.0743	93.358	81.3532	88.5465	91.6428	82.6459	72.6462	88.4901	80.3226	72.2738	108.205	96.1414	100.554	115.309	100.687	103.802
GM3 Ganglioside	GM3(18:1)	C59H106N2O21	LIPIDOMICS	9.84518	93.9551	93.7088	97.6391	97.436	74.4604	96.0047	101.524	82.3331	69.5771	111.423	69.5994	79.5223	139.626	99.5973	63.4636	140.799	126.921	76.0946
GM3 Ganglioside	GM3(20:0)	C61H112N2O21	LIPIDOMICS	10.3606	57.5118	125.258	81.8659	64.7205	122.202	89.3854	119.057	123.344	65.4603	110.491	122.362	58.9031	103.386	52.8655	128.274	127.982	60.1536	135.146
GM3 Ganglioside	GM3(20:1)	C61H110N2O21	LIPIDOMICS	10.1633	61.9277	105.051	76.0442	46.9681	110.109	81.8365	135.662	88.3615	56.2503	146.334	96.3292	71.3828	134.832	52.2895	93.5321	164.056	72.6421	125.691
GM3 Ganglioside	GM3(22:0)	C63H116N2O21	LIPIDOMICS	10.6294	56.6236	114.155	81.9909	51.2699	118.687	90.9955	111.081	161.94	61.6884	125.537	150.358	63.131	120.37	55.9665	139.283	138.891	75.8011	106.512
GM3 Ganglioside	GM3(22:1)	C63H114N2O21	LIPIDOMICS	10.4617	64.6938	97.6268	89.9672	60.1905	84.8989	98.5791	129.756	114.386	45.5339	131.611	111.096	53.0436	145.09	68.518	97.2336	148.264	76.833	102.941
GM3 Ganglioside	GM3(23:0)	C64H118N2O21	LIPIDOMICS	10.765	76.6502	83.6252	113.627	64.4726	85.679	98.6946	109.296	114.822	65.3023	97.5659	122.411	60.109	136.538	66.4711	83.2681	146.637	72.2591	93.044
GM3 Ganglioside	GM3(24:0)	C65H120N2O21	LIPIDOMICS	10.8921	64.5866	97.6183	99.0002	51.5152	98.4164	91.8278	109.453	130.284	64.6565	107.816	131.17	67.6893	136.055	79.6286	93.1519	148.478	81.49	103.79
GM3 Ganglioside	GM3(24:1)	C65H118N2O21	LIPIDOMICS	10.7385	59.2244	84.0918	78.7161	63.65	83.6151	96.548	131.176	113.013	67.5376	116.114	111.307	66.7862	158.884	68.4572	90.1546	161.737	80.6874	101.958
GM3 Ganglioside	GM3(24:2)	C65H116N2O21	LIPIDOMICS	10.4792	76.2683	93.9575	80.668	66.1928	70.6884	87.9726	128.12	92.1188	61.9016	120.788	90.4858	67.49	164.148	81.9675	89.6475	169.569	83.2185	88.0093
Lactosylceramide	Hex2-Cer(14:0)	C44H83NO13	LIPIDOMICS	10.2895	118.072	74.9837	138.503	107.232	73.9457	96.0384	108.57	75.7611	100.917	44.7249	80.0283	127.73	67.2849	40.2835	72.1933	58.6555	120.035	91.2185
Lactosylceramide	Hex2-Cer(16:0)	C46H87NO13	LIPIDOMICS	10.6442	91.2427	85.2091	72.5375	89.0985	73.6368	79.0589	90.1289	118.763	68.0504	81.6199	120.824	68.5065	75.0386	85.0936	94.4624	90.499	99.4432	94.1126
Lactosylceramide	Hex2-Cer(16:1)	C46H85NO13	LIPIDOMICS	10.4114	79.0783	82.5334	88.536	79.9465	71.1032	88.8697	92.8303	87.8659	69.5279	121.915	100.197	63.8855	100.826	109.341	78.4733	116.852	119.559	94.3963
Lactosylceramide	Hex2-Cer(22:0)	C52H99NO13	LIPIDOMICS	11.5955	77.9535	51.887	121.357	84.2764	106.911	115.649	136.26	147.87	39.6006	122.505	113.758	68.0839	104.718	89.6808	112.5	110.935	75.1198	92.6841
Lactosylceramide	Hex2-Cer(24:0)	C54H103NO13	LIPIDOMICS	11.8523	86.2468	98.4764	131.591	80.5796	86.3803	127.188	84.3164	123.227	63.4634	87.195	116.163	69.713	83.6532	72.5865	106.765	105.364	85.8024	97.0863
Lactosylceramide	Hex2-Cer(24:1)	C54H101NO13	LIPIDOMICS	11.6139	94.949	72.9144	76.2848	89.0876	66.0324	72.2556	100.477	96.9274	68.1769	102.979	83.8822	79.3712	84.093	101.364	81.7162	104.788	114.294	90.6176
Lactosylceramide	Hex2-Cer(24:2)	C54H99NO13	LIPIDOMICS	11.4356	56.4874	56.3763	107.005	54.7752	35.6345	90.9371	141.37	83.541	85.7202	108.754	108.56	86.508	117.594	139.668	44.5321	97.0577	128.85	46.4693
Lysophosphatidylcholine(acyl)	LPC(a-14:0)	C22H46NO7P	LIPIDOMICS	7.6609	83.848	156.596	110.441	76.1472	166.839	134.049	57.7393	138.241	123.791	60.5638	140.993	137.351	77.0925	46.7727	107.791	90.8017	49.7091	110.03
Lysophosphatidylcholine(acyl)	LPC(a-15:0)	C23H48NO7P	LIPIDOMICS	7.95886	92.7611	167.86	83.796	85.5436	165.859	101.662	84.3066	81.1946	79.4784	80.7569	79.9114	93.2809	76.5655	77.1399	100.511	83.0243	71.239	101.649
Lysophosphatidylcholine(acyl)	LPC(a-16:0)	C24H50NO7P	LIPIDOMICS	8.25434	101.716	114.868	88.0883	93.9523	118.417	101.898	92.2898	109.044	88.2459	91.8408	111.568	95.5141	104.737	87.7069	91.6489	110.791	80.937	105.469
Lysophosphatidylcholine(acyl)	LPC(a-16:1)	C24H48NO7P	LIPIDOMICS	7.84857	79.6191	153.345	121.141	77.9131	144.233	143.332	67.5951	99.1755	94.358	69.0994	91.484	97.0205	120.571	88.3241	98.8534	134.395	84.1069	96.1971
Lysophosphatidylcholine(acyl)	LPC(a-17:0)	C25H52NO7P	LIPIDOMICS	8.54036	106.319	111.505	80.2024	101.328	106.704	92.2032	98.3771	68.1963	70.2793	98.9741	68.4158	78.2834	90.2738	108.684	61.5927	102.96	100.755	75.5661
Lysophosphatidylcholine(acyl)	LPC(a-17:1)	C25H50NO7P	LIPIDOMICS	8.13959	80.1757	138.964	101.261	74.1847	129.119	105.74	85.5503	69.0279	86.5017	75.3868	63.7431	95.2452	96.4525	98.3861	72.9742	102.762	85.1105	67.0156
Lysophosphatidylcholine(acyl)	LPC(a-18:0)	C26H54NO7P	LIPIDOMICS	8.8215	96.2501	113.605	87.6147	92.536	105.166	101.264	97.7598	102.867	72.7745	93.4328	100.608	81.791	120.604	92.8746	75.6015	132.618	87.1127	89.5137
Lysophosphatidylcholine(acyl)	LPC(a-18:1)	C26H52NO7P	LIPIDOMICS	8.42192	90.2842	119.961	94.7057	96.6275	109.927	106.845	92.8228	102.785	96.0716	95.6529	94.4925	101.417	122.546	108.086	87.3533	130.148	95.6833	92.991
Lysophosphatidylcholine(acyl)	LPC(a-18:2)	C26H50NO7P	LIPIDOMICS	8.07981	101.909	73.3956	104.772	119.232	70.5885	125.983	81.2189	151.426	94.6037	96.5811	132.407	107.006	99.0096	94.4912	96.3187	119.102	89.2778	94.9946
Lysophosphatidylcholine(acyl)	LPC(a-18:3)	C26H48NO7P	LIPIDOMICS	7.79053	66.9039	153.917	116.36	77.4584	140.35	139.435	66.96	98.6879	130.194	79.7806	82.051	130.892	91.553	62.9894	114.424	117.763	59.4288	105.251
Lysophosphatidylcholine(acyl)	LPC(a-19:0)	C27H56NO7P	LIPIDOMICS	9.09389	76.198	76.9897	109.221	81.6512	72.2696	110.32	95.0664	95.9864	54.7549	97.1509	85.8981	58.9311	128.843	125.541	48.4543	126.49	113.812	71.6942
Lysophosphatidylcholine(acyl)	LPC(a-19:1)	C27H54NO7P	LIPIDOMICS	8.67078	88.2222	79.9042	68.8935	101.651	69.5341	77.0247	104.027	87.5265	79.2536	97.5517	68.3842	97.9531	127.689	114.199	64.6031	148.657	103.114	78.6124
Lysophosphatidylcholine(acyl)	LPC(a-20:0)	C28H58NO7P	LIPIDOMICS	9.35982	78.9101	122.566	99.0662	79.2966	110.546	98.5372	105.157	84.6842	70.9039	94.4284	93.5335	82.1425	114.409	112.644	85.6672	113.852	96.7167	84.5996
Lysophosphatidylcholine(acyl)	LPC(a-20:2)	C28H54NO7P	LIPIDOMICS	8.6006	88.2743	110.317	115.926	97.5019	95.1662	133.819	69.4881	115.194	97.987	72.0936	102.921	105.966	142.363	91.9503	73.6865	165.478	82.002	86.3945
Lysophosphatidylcholine(acyl)	LPC(a-20:3)	C28H52NO7P	LIPIDOMICS	8.32	82.6225	154.024	118.447	97.4961	126.758	146.681	66.9396	115.331	88.4874	69.2974	102.646	91.4848	115.689	80.417	107.905	137.896	73.5286	120.888
Lysophosphatidylcholine(acyl)	LPC(a-20:4)	C28H50NO7P	LIPIDOMICS	8.11938	112.619	111.656	56.1668	132.57	96.817	66.6527	90.8359	71.7458	116.464	90.5696	70.5901	112.274	128.989	100.157	88.5391	141.793	93.4392	96.4111
Lysophosphatidylcholine(acyl)	LPC(a-22:4)	C30H54NO7P	LIPIDOMICS	8.55907	113.144	165.445	96.8119	134.873	135.766	120.868	57.964	76.4443	104.105	61.1851	73.7986	104.023	126.509	73.2645	81.9774	145.343	70.4463	105.463
Lysophosphatidylcholine(acyl)	LPC(a-22:5)	C30H52NO7P	LIPIDOMICS	8.29013	77.4173	153.134	72.1756	93.7821	126.354	82.2368	75.7147	89.0053	92.7838	75.2113	79.6793	91.0826	123.608	106.484	107.089	145.655	96.235	126.897
Lysophosphatidylcholine(acyl)	LPC(a-22:6)	C30H50NO7P	LIPIDOMICS	8.136	81.3802	111.159	33.2601	100.808	91.7413	36.6648	92.1716	100.996	87.4174	94.5615	87.9137	86.1187	111.621	96.535	109.758	138.685	92.5271	115.084
Lysophosphatidylcholine(alk)	LPC(e-16:0)	C24H52NO6P	LIPIDOMICS	8.49396	102.682	102.043	56.4376	91.2716	96.4073	73.7213	76.0777	101.982	85.9624	77.4207	103.632	101.364	118.464	97.1558	69.001	131.095	89.3176	90.4204
Lysophosphatidylcholine(alk)	LPC(e-18:0)	C26H56NO6P	LIPIDOMICS	9.05912	102.239	83.018	60.5847	98.884	81.7882	72.2681	80.9822	94.6235	80.9252	75.3182	88.1083	89.9154	127.868	93.7535	51.4778	139.18	87.394	67.251
Lysophosphatidylcholine(alk)	LPC(e-18:1)	C26H54NO6P	LIPIDOMICS	8.63426	85.5871	92.8422	58.4658	79.8371	93.1126	72.7072	107.812	103.402	75.8055	98.6267	98.5498	97.1407	130.857	133.052	68.9246	144.933	122.379	96.9439
Lysophosphatidylethanolamine(acyl)	LPE(a-16:0)	C21H44NO7P	LIPIDOMICS	8.31533	108.189	136.073	82.8666	106.013	166.522	109.357	67.4657	100.94	99.0893	87.6137	87.475	107.928	72.1754	71.3922	76.2595	101.255	84.6603	95.0743
Lysophosphatidylethanolamine(acyl)	LPE(a-18:0)	C23H48NO7P	LIPIDOMICS	8.8831	107.174	130.728	84.3957	100.895	166.804	108.874	73.5405	106.856	75.0412	91.0506	96.1919	81.604	69.3609	66.539	79.0492	103.013	76.8255	90.5611
Lysophosphatidylethanolamine(acyl)	LPE(a-18:1)	C23H46NO7P	LIPIDOMICS	8.48527	117.141	83.4568	90.5448	179.58	120.895	120.005	46.3222	183.652	95.9863	113.387	128.264	119.482	55.9115	86.7823	84.3276	127.353	110.986	74.2
Lysophosphatidylethanolamine(acyl)	LPE(a-20:4)	C25H44NO7P	LIPIDOMICS	8.18058	129.285	115.942	87.4703	143.661	147.564	109.6	67.4941	103.616	99.6721	90.7009	71.1909	105.428	90.6853	85.7752	77.0316	149.777	106.574	87.8438
Lysophosphatidylethanolamine(acyl)	LPE(a-22:5)	C27H46NO7P	LIPIDOMICS	8.34981	81.2121	207.2	124.243	71.9378	259.529	144.917	46.4724	100.999	102.195	42.4178	63.3473	90.4497	105.327	97.0589	81.3863	128.44	110.097	102.806
Lysophosphatidylethanolamine(acyl)	LPE(a-22:6)	C27H44NO7P	LIPIDOMICS	8.20024	83.3473	129.103	35.3726	79.6876	158.131	39.1244	81.3753	108.979	88.744	87.4426	69.4313	93.0472	96.0038	96.193	85.1761	138.563	114.737	121.182
Lysophosphatidylethanolamine(alk)	LPE(e-16:1)	C21H44NO6P	LIPIDOMICS	8.60172	116.672	87.9031	53.6465	111.986	94.244	58.0057	98.5201	106.47	150.711	82.6309	117.574	151.548	84.2661	65.0986	79.8069	99.0088	67.3365	84.6609
Lysophosphatidylethanolamine(alk)	LPE(e-18:1)	C23H48NO6P	LIPIDOMICS	9.16084	110.891	106.609	40.4086	108.139	104.819	49.848	98.9655	84.2026	118.475	88.8432	93.3294	123.794	93.1432	77.4132	74.2773	110.703	81.7518	75.3893
Lysophosphatidylethanolamine(alk)	LPE(e-18:2)	C23H46NO6P	LIPIDOMICS	8.73938	126.888	81.3155	44.9575	114.345	77.2622	47.4405	126.26	88.9016	117.275	102.73	96.7497	115.305	113.004	76.2743	69.3675	131.013	86.7586	67.9499
Lysophosphatidylethanolamine(alk)	LPE(e-20:1)	C25H52NO6P	LIPIDOMICS	9.68571	84.3055	92.0848	77.1555	82.9891	107.873	68.9842	111.546	87.2537	118.312	84.6114	110.983	126.034	72.9332	88.1461	88.6285	90.39	99.0199	76.4124
Lysophosphatidylinositol(acyl)	LPI(a-18:0)	C27H53O12P	LIPIDOMICS	8.12475	92.1408	125.794	104.442	92.5801	125.038	119.486	79.4902	118.108	68.181	75.4595	130.746	73.883	65.2448	83.5824	95.9934	89.5438	92.3286	85.5616
Lysophosphatidylinositol(acyl)	LPI(a-18:1)	C27H51O12P	LIPIDOMICS	7.74752	81.1318	121.743	98.589	115.128	106.713	102.148	83.4654	151.18	95.754	76.6311	174.726	90.6251	53.1399	98.2319	126.206	67.5572	98.8369	87.8156
Lysophosphatidylinositol(acyl)	LPI(a-18:2)	C27H49O12P	LIPIDOMICS	7.47913	77.3271	103.372	137.063	86.4841	86.5662	145.342	88.4713	206.929	76.4749	72.4948	224.413	67.3681	48.6982	87.7916	121.21	65.0268	83.3458	92.0397
Lysophosphatidylinositol(acyl)	LPI(a-20:4)	C29H49O12P	LIPIDOMICS	7.51643	106.579	118.255	89.3087	106.798	114.217	96.7682	86.1276	123.615	97.3739	83.0505	130.533	80.9946	73.7953	87.0699	102.625	96.6357	86.5672	83.459
Monoacylglycerol(acyl)	MG(a-16:0)	C19H38O4	LIPIDOMICS	8.88468	104.674	95.5537	90.9875	102.679	115.451	99.2925	97.7455	112.472	107.652	104.346	110.417	76.5762	91.8796	99.1126	120.484	94.3959	100.759	99.2791
Monoacylglycerol(acyl)	MG(a-17:0)	C20H40O4	LIPIDOMICS	9.17758	137.487	112.178	98.8042	99.1265	94.2602	89.3133	114.72	114.946	83.6634	102.031	82.7761	72.7718	107.056	93.7114	96.1886	96.7137	106.923	85.177
Monoacylglycerol(acyl)	MG(a-18:0)	C21H42O4	LIPIDOMICS	9.45177	107.558	98.201	95.9009	99.4498	107.922	94.1354	101.791	108.793	101.052	107.288	103.677	82.6712	93.7017	98.5567	108.208	98.3999	102.965	99.2649
Monoacylglycerol(acyl)	MG(a-18:1)	C21H40O4	LIPIDOMICS	9.02734	134.39	143.823	66.7954	217.969	127.091	86.5452	124.157	109.068	97.3593	90.3813	96.415	80.2056	47.0213	49.5424	92.2116	72.6976	51.9476	82.2907
Monoacylglycerol(acyl)	MG(a-18:2)	C21H38O4	LIPIDOMICS	8.68358	121.343	84.3898	70.1205	173.449	78.8461	123.206	111.731	138.416	73.4935	95.0006	162.087	73.5796	48.6052	49.5943	96.0696	65.5986	43.2653	88.3477
Monoacylglycerol(acyl)	MG(a-18:3)	C21H36O4	LIPIDOMICS	8.00321	114.48	127.237	85.9729	86.8983	85.7577	80.384	109.059	83.5742	95.8974	99.1762	98.7946	100.39	102.135	95.7156	98.3858	88.9673	115.421	102.553
Phosphatidylcholine(acyl)	PC(aa-32:0)	C40H80NO8P	LIPIDOMICS	11.0812	90.4732	115.051	85.4858	87.131	117.728	86.4972	93.256	96.7985	103.952	96.3107	94.8859	96.7306	82.859	90.5979	101.984	89.8984	87.4595	97.3701
Phosphatidylcholine(acyl)	PC(aa-32:2)	C40H76NO8P	LIPIDOMICS	10.6046	86.719	99.6372	152.675	96.691	96.7343	162.883	69.5471	207.761	82.3226	59.2477	220.239	89.0267	76.0235	42.2175	109.664	89.7472	46.991	109.849
Phosphatidylcholine(acyl)	PC(aa-33:0)	C41H82NO8P	LIPIDOMICS	11.2261	92.9111	108.165	83.1012	94.8692	116.079	87.1828	98.8144	59.9354	97.9956	102.668	62.4791	107.371	64.6686	123.603	74.0284	70.4569	97.2238	72.1639
Phosphatidylcholine(acyl)	PC(aa-33:2)	C41H78NO8P	LIPIDOMICS	10.784	106.418	103.783	127.444	106.204	96.952	133.799	95.6051	114.57	68.428	91.7876	122.713	74.2401	65.7884	83.7712	110.337	75.2198	76.7862	98.5271
Phosphatidylcholine(acyl)	PC(aa-33:3)	C41H76NO8P	LIPIDOMICS	10.5959	79.3865	132.278	100.811	79.0895	113.234	109.054	90.2467	101.864	76.1036	78.3644	110.085	81.415	89.103	72.8882	101.522	93.9429	78.8265	90.6695
Phosphatidylcholine(acyl)	PC(aa-34:0)	C42H84NO8P	LIPIDOMICS	11.3959	93.1461	99.8293	67.3032	97.4017	104.459	76.6469	106.159	98.4408	103.185	104.153	101.756	104.301	85.0431	96.657	91.7955	94.508	92.823	88.4961
Phosphatidylcholine(acyl)	PC(aa-34:1)	C42H82NO8P	LIPIDOMICS	11.1606	92.1722	135.467	108.875	95.8952	134.98	115.107	97.8999	107.815	90.4772	99.0618	104.75	90.2113	93.2512	85.906	106.675	99.8445	86.1661	99.4191
Phosphatidylcholine(acyl)	PC(aa-34:2)	C42H80NO8P	LIPIDOMICS	10.9509	103.509	88.7023	117.348	107.582	86.3047	120.957	94.7898	129.353	89.3142	97.7051	131.34	89.2848	90.523	87.4311	101.692	93.0286	87.4548	98.2275
Phosphatidylcholine(acyl)	PC(aa-34:3)	C42H78NO8P	LIPIDOMICS	10.7696	90.9892	130.422	137.466	93.6111	125.782	151.165	84.1472	109.439	86.5325	83.038	112.413	88.3333	87.1109	71.08	110.735	104.384	68.1797	96.9769
Phosphatidylcholine(acyl)	PC(aa-34:4)	C42H76NO8P	LIPIDOMICS	10.6315	110.253	153.245	101.736	114.822	146.817	109.827	69.7939	115.809	117.348	62.9135	129.885	123.643	84.7908	48.2772	104.827	102.946	48.627	105.684
Phosphatidylcholine(acyl)	PC(aa-35:1)	C43H84NO8P	LIPIDOMICS	11.3177	98.6708	158.96	92.8727	98.1466	148.66	102.463	97.9356	68.6031	76.0643	99.8269	62.9111	83.0389	79.1794	109.411	87.7013	83.3884	104.243	78.985
Phosphatidylcholine(acyl)	PC(aa-35:2)	C43H82NO8P	LIPIDOMICS	11.1084	117.66	73.391	104.234	121.383	73.7065	112.276	104.715	95.445	72.1661	115.758	93.4529	80.0692	71.7905	112.42	75.6519	84.8414	106.866	72.3807
Phosphatidylcholine(acyl)	PC(aa-35:3)	C43H80NO8P	LIPIDOMICS	10.8881	99.6523	95.6376	109.27	96.6807	91.1497	113.174	96.3334	96.8163	76.1071	102.467	113.585	84.3741	87.6418	100.675	89.2752	94.3303	99.3798	81.9043
Phosphatidylcholine(acyl)	PC(aa-35:4)	C43H78NO8P	LIPIDOMICS	10.8239	121.88	141.421	67.1383	119.777	128.638	63.4263	89.1805	74.7665	80.4135	90.8931	68.5531	89.7186	82.1285	91.367	111.681	92.7258	82.7498	97.8051
Phosphatidylcholine(acyl)	PC(aa-35:5)	C43H76NO8P	LIPIDOMICS	10.7778	105.141	94.0678	130.296	108.83	92.9554	132.88	96.2684	114.072	62.5047	93.2495	124.348	74.0551	70.4557	84.6585	112.874	81.1706	78.8142	104.66
Phosphatidylcholine(acyl)	PC(aa-36:0)	C44H88NO8P	LIPIDOMICS	11.6729	109.628	108.349	59.7893	79.4841	113.107	73.1672	94.2966	109.856	94.7576	85.057	103.564	76.3363	103.719	99.2763	93.0696	94.805	104.087	98.7259
Phosphatidylcholine(acyl)	PC(aa-36:1)	C44H86NO8P	LIPIDOMICS	11.4637	90.1026	166.155	98.3665	92.9473	165.391	104.231	88.1166	90.3593	76.5688	90.894	92.6295	78.2365	99.0696	90.6917	94.8841	106.982	92.5104	89.5013
Phosphatidylcholine(acyl)	PC(aa-36:2)	C44H84NO8P	LIPIDOMICS	11.2748	97.6144	92.9946	113.428	102.881	93.0925	120.145	97.4305	122.055	83.9514	106.052	125.127	85.2721	92.2391	96.0805	93.8501	97.49	97.5659	89.4786
Phosphatidylcholine(acyl)	PC(aa-36:3)	C44H82NO8P	LIPIDOMICS	11.0727	104.479	107.862	124.717	100.949	105.727	131.524	91.9682	115.217	89.1012	97.3003	121.284	94.3708	97.2587	94.8104	102.662	104.429	91.7818	99.3819
Phosphatidylcholine(acyl)	PC(aa-36:4)	C44H80NO8P	LIPIDOMICS	11.0018	120.741	123.079	65.6484	119.611	118.047	66.8743	94.5011	74.9273	115.048	95.9692	69.9618	109.012	108.459	91.8406	96.1708	111.016	93.4988	93.1581
Phosphatidylcholine(acyl)	PC(aa-36:6)	C44H76NO8P	LIPIDOMICS	10.762	91.4073	115.851	125.856	95.1793	112.848	138.886	85.4325	113.325	89.0831	83.33	115.193	94.2353	91.898	72.2408	109.405	108.445	70.5076	98.9419
Phosphatidylcholine(acyl)	PC(aa-36:7)	C44H74NO8P	LIPIDOMICS	10.6275	115.34	164.133	88.2123	115.66	148.238	102.578	67.4084	101.71	121.493	65.6685	108.848	136.696	87.6	47.2165	106.521	105.911	48.9091	103.683
Phosphatidylcholine(acyl)	PC(aa-37:1)	C45H88NO8P	LIPIDOMICS	11.5921	94.8741	112.587	75.096	90.6169	113.468	76.6116	82.3379	70.9183	68.8888	92.8552	76.043	73.3616	92.0564	120.674	65.0182	107.488	107.105	72.4405
Phosphatidylcholine(acyl)	PC(aa-37:2)	C45H86NO8P	LIPIDOMICS	11.427	104.058	72.3285	114.16	106.672	75.3593	116.876	96.0408	109.768	68.0731	99.1016	112.45	76.0438	82.6706	122.031	67.3532	87.627	126.961	66.0276
Phosphatidylcholine(acyl)	PC(aa-37:3)	C45H84NO8P	LIPIDOMICS	11.2263	107.303	119.445	109.779	95.8499	118.863	110.282	89.5602	100.079	72.2159	88.2071	96.6545	80.5109	85.9551	96.4187	85.1868	95.6139	99.201	87.6061
Phosphatidylcholine(acyl)	PC(aa-37:4)	C45H82NO8P	LIPIDOMICS	11.1504	131.298	93.1169	51.4087	127.383	88.6808	56.2708	103.961	53.4629	90.9982	103.934	49.7071	95.5857	98.0791	117.116	66.9124	107.686	115.094	72.2912
Phosphatidylcholine(acyl)	PC(aa-37:6)	C45H78NO8P	LIPIDOMICS	10.885	92.3434	101.254	63.3293	94.5022	103.524	68.6305	94.9188	78.3611	69.773	96.5308	82.0396	80.8477	84.6708	97.4094	98.7472	92.2727	88.5488	92.9483
Phosphatidylcholine(acyl)	PC(aa-37:7)	C45H76NO8P	LIPIDOMICS	10.8147	115.718	149.77	61.7712	116.535	138.182	64.6806	91.1929	57.2604	99.7629	87.6349	56.1565	96.1998	76.461	83.8834	109.338	87.5706	79.1314	94.071
Phosphatidylcholine(acyl)	PC(aa-38:2)	C46H88NO8P	LIPIDOMICS	11.5474	81.2368	129.662	104.301	80.7326	123.534	111.2	76.6702	115.371	87.1363	78.9801	115.011	94.7111	109.909	84.3702	87.8516	116.438	81.6226	88.726
Phosphatidylcholine(acyl)	PC(aa-38:3)	C46H86NO8P	LIPIDOMICS	11.401	84.4654	157.886	115.753	86.0873	155.708	125.557	75.3881	110.522	70.2321	76.0748	109.591	71.3337	116.847	78.3764	115.365	123.534	78.1453	111.209
Phosphatidylcholine(acyl)	PC(aa-38:4)	C46H84NO8P	LIPIDOMICS	11.322	115.283	114.666	65.409	115.823	114.409	70.1913	93.4604	72.2334	91.53	94.8861	68.9534	93.3546	124.976	94.0972	90.0044	130.364	95.1941	89.7492
Phosphatidylcholine(acyl)	PC(aa-38:5)	C46H82NO8P	LIPIDOMICS	11.0317	92.3352	113.918	60.5278	82.8477	113.834	65.1662	99.6129	78.7044	84.1866	95.9975	74.6824	85.062	112.235	94.1683	103.44	116.76	93.4612	103.341
Phosphatidylcholine(acyl)	PC(aa-38:6)	C46H80NO8P	LIPIDOMICS	10.997	95.5827	103.7	67.9502	91.9418	100.667	70.0392	101.81	99.4603	88.9692	102.282	96.7805	89.8565	101.141	96.9907	103.947	103.697	96.5784	101.73
Phosphatidylcholine(acyl)	PC(aa-40:4)	C48H88NO8P	LIPIDOMICS	11.5255	113.027	159.863	93.4725	106.811	154.328	98.9518	70.1311	82.4892	84.0456	71.8033	85.7806	88.462	114.208	75.9566	97.002	121.468	76.7305	93.2222
Phosphatidylcholine(acyl)	PC(aa-40:5)	C48H86NO8P	LIPIDOMICS	11.3721	90.4828	145.499	69.6193	89.7773	141.623	74.5199	80.0261	88.2153	82.3872	78.1847	87.7848	81.2847	123.895	83.2363	106.423	127.503	84.4225	108.657
Phosphatidylcholine(acyl)	PC(aa-40:6)	C48H84NO8P	LIPIDOMICS	11.3998	83.3944	134.594	73.7713	82.109	133.933	79.265	85.9255	103.413	74.6615	88.0865	101.405	73.6362	111.871	81.7238	118.93	115.441	82.1268	112.585
Phosphatidylcholine(acyl)	PC(aa-40:7)	C48H82NO8P	LIPIDOMICS	11.068	109.907	68.9984	51.328	97.0907	70.1336	50.7215	116.717	78.4118	88.2693	116.441	77.6204	95.7499	134.894	128.12	67.1451	143.892	126.522	70.7193
Phosphatidylcholine(acyl)	PC(aa-40:8)	C48H80NO8P	LIPIDOMICS	11.0726	94.3815	110.942	55.067	87.3874	115.065	56.9567	87.025	66.3593	89.8266	86.7331	65.0925	95.3557	107.153	102.019	92.58	110.558	99.7251	91.9578
Phosphatidylcholine(acyl)	PC(aa-40:9)	C48H78NO8P	LIPIDOMICS	11.0007	85.8275	103.845	25.9511	79.9615	103.731	25.2082	111.319	89.7738	91.5814	106.332	77.8247	88.002	108.234	101.688	103.787	101.414	105.94	107.051
Phosphatidylcholine(acyl)	PC(aa-42:1)	C50H98NO8P	LIPIDOMICS	12.2359	91.0853	127.684	31.2493	47.0771	136.281	41.8469	57.2316	53.3128	75.2898	39.1453	64.3475	86.8516	92.0256	130.213	119.807	126.791	103.506	100.458
Phosphatidylcholine(acyl)	PC(aa-42:7)	C50H86NO8P	LIPIDOMICS	11.5307	116.632	164.102	92.6502	114.663	159.377	96.7151	68.9578	80.5857	87.5415	70.3424	81.3396	84.3582	108.558	73.1516	96.5871	117.57	68.8305	98.3764
Phosphatidylcholine(acyl)	PC(aa-42:8)	C50H84NO8P	LIPIDOMICS	11.3752	97.8	135.411	71.7078	93.0846	134.881	76.4023	83.0804	87.4259	91.5988	80.8813	83.311	90.8089	119.899	87.2723	113.012	123.962	87.9075	110.868
Phosphatidylcholine(acyl)	PC(aa-42:9)	C50H82NO8P	LIPIDOMICS	11.3197	82.3955	113.791	30.8048	81.4458	116.679	31.5159	103.098	91.1112	84.0792	100.214	88.3682	85.3757	108.567	85.5838	120.913	109.269	85.5866	120.063
Phosphatidylcholine(acyl)	PC(aa-44:5)	C52H94NO8P	LIPIDOMICS	12.0926	64.7827	91.3348	84.9711	77.6669	89.2166	81.0473	59.0294	91.7546	52.2502	65.6956	96.7527	77.7055	64.6251	93.4891	88.7289	85.907	72.3352	86.7424
Phosphatidylcholine(alk)	PC(ae-32:0)	C40H82NO7P	LIPIDOMICS	11.2724	96.3293	91.8173	97.5783	87.5535	93.2396	106.557	67.6189	101.553	90.9116	70.6429	100.488	98.642	88.7261	103.605	101.05	84.4314	107.115	96.0511
Phosphatidylcholine(alk)	PC(ae-32:1)	C40H80NO7P	LIPIDOMICS	11.2479	107.888	102.037	81.27	105.869	99.9196	80.4304	81.8544	102.415	78.339	81.4817	94.8857	78.028	82.5217	106.131	107.169	85.3299	114.776	107.105
Phosphatidylcholine(alk)	PC(ae-32:2)	C40H78NO7P	LIPIDOMICS	11.0447	111.092	140.744	54.6618	100.825	70.9663	71.0066	50.98	71.4765	54.8263	57.468	55.0539	59.5057	120.571	156.223	115.626	128.106	175.337	122.909
Phosphatidylcholine(alk)	PC(ae-34:0)	C42H86NO7P	LIPIDOMICS	11.5829	96.6127	79.2578	101.621	88.1643	89.1638	97.0164	94.1469	104.752	76.6153	87.9084	106.962	72.2635	82.3454	97.4323	72.4827	82.1092	107.489	77.6419
Phosphatidylcholine(alk)	PC(ae-34:1)	C42H84NO7P	LIPIDOMICS	11.3517	89.8719	91.5991	98.3122	91.083	85.7252	104.89	105.303	88.8092	97.4718	97.5932	85.6985	103.006	96.2289	118.078	79.3698	101.459	118.818	85.9789
Phosphatidylcholine(alk)	PC(ae-34:2)	C42H82NO7P	LIPIDOMICS	11.1621	113.022	73.675	72.1099	113.287	65.1457	75.0615	86.835	162.904	106.463	84.7333	183.501	114.857	109.974	108.481	70.842	109.121	110.95	75.3319
Phosphatidylcholine(alk)	PC(ae-34:3)	C42H80NO7P	LIPIDOMICS	11.1277	142.521	58.4373	92.6873	139.262	58.1961	94.496	91.6938	103.954	95.4386	94.4388	104.833	100.055	95.2321	114.665	77.6031	109.361	117.68	80.5426
Phosphatidylcholine(alk)	PC(ae-36:1)	C44H88NO7P	LIPIDOMICS	11.6386	100.731	78.8095	73.2944	106.653	74.386	78.0442	77.0005	117.261	80.4013	79.6194	111.962	84.9838	81.803	101.458	73.059	83.976	105.622	73.9538
Phosphatidylcholine(alk)	PC(ae-36:2)	C44H86NO7P	LIPIDOMICS	11.4541	105.572	83.2601	82.0463	103.096	80.9058	89.9636	91.5258	120.905	89.2357	85.5633	127.263	99.2028	104.337	130.774	68.4991	108.439	123.573	73.1913
Phosphatidylcholine(alk)	PC(ae-36:3)	C44H84NO7P	LIPIDOMICS	11.432	124.884	68.624	69.3262	118.689	70.9593	77.8705	100.637	91.6292	82.6457	98.5714	92.2583	86.5803	117.123	117.321	70.6276	128.001	116.696	79.1321
Phosphatidylcholine(alk)	PC(ae-36:4)	C44H82NO7P	LIPIDOMICS	11.1983	119.359	75.4276	50.0934	112.75	71.3422	51.3195	87.5505	85.9355	99.7167	83.9437	84.9156	102.381	126.622	95.6995	82.6709	128.051	100.42	85.382
Phosphatidylcholine(alk)	PC(ae-36:5)	C44H80NO7P	LIPIDOMICS	11.1619	157.64	60.9924	45.0829	155.342	58.9821	47.8467	95.9482	84.5781	118.285	94.761	84.2179	126.844	111.812	109.889	76.8787	114.737	111.9	81.5332
Phosphatidylcholine(alk)	PC(ae-38:1)	C46H92NO7P	LIPIDOMICS	11.8852	86.2634	86.2588	63.0245	85.4576	54.872	61.5361	92.3846	100.317	59.5636	83.4087	88.138	82.8589	78.6088	91.5129	87.3665	82.1253	87.472	62.9853
Phosphatidylcholine(alk)	PC(ae-38:3)	C46H88NO7P	LIPIDOMICS	11.5836	97.5236	96.7712	90.6845	100.623	93.2878	90.8719	57.8154	133.962	77.1572	57.7936	123.708	88.7995	107.265	103.186	79.7362	111.54	96.2186	89.9327
Phosphatidylcholine(alk)	PC(ae-38:4)	C46H86NO7P	LIPIDOMICS	11.4998	120.057	78.4655	65.7049	116.06	73.9898	69.632	87.2324	89.8893	90.6876	82.5897	89.7931	96.3079	102.083	97.6862	72.1922	105.449	97.7908	75.6493
Phosphatidylcholine(alk)	PC(ae-38:5)	C46H84NO7P	LIPIDOMICS	11.2484	105.396	85.9995	46.2815	96.4192	81.6709	47.0263	107.876	76.0392	107.54	102.398	73.9396	110.069	128.436	111.927	79.9166	127.952	111.299	81.9582
Phosphatidylcholine(alk)	PC(ae-38:6)	C46H82NO7P	LIPIDOMICS	11.2135	104.185	77.5514	35.3476	97.588	77.353	35.845	92.6748	91.326	91.5366	89.6977	92.9326	95.4521	107.783	107.072	87.6727	109.402	103.956	90.1704
Phosphatidylcholine(alk)	PC(ae-38:7)	C46H80NO7P	LIPIDOMICS	11.2003	124.61	64.2035	42.4791	117.994	62.4365	45.6161	92.5081	86.4473	104.158	88.8521	86.8892	107.296	117.01	105.127	84.0932	120.307	107.925	86.0586
Phosphatidylethanolamine(acyl)	PE(aa-34:1)	C39H76NO8P	LIPIDOMICS	11.211	137.361	169.425	139.305	221.254	205.091	157.09	42.4871	127.906	115.023	73.1642	105.389	100.633	34.3216	61.6808	73.9083	62.0498	71.2053	70.348
Phosphatidylethanolamine(acyl)	PE(aa-36:1)	C41H80NO8P	LIPIDOMICS	11.5086	140.534	107.8	74.066	195.651	173.059	97.8612	44.8855	123.765	83.0868	121.814	117.494	94.3177	26.8926	62.846	83.4114	70.4962	88.3909	75.2749
Phosphatidylethanolamine(acyl)	PE(aa-36:2)	C41H78NO8P	LIPIDOMICS	11.3117	134.606	103.778	140.304	164.097	149.305	193.597	46.1241	142.692	68.8801	111.123	131.048	81.2629	36.0154	51.2629	85.7502	67.1495	73.7995	75.2735
Phosphatidylethanolamine(acyl)	PE(aa-36:4)	C41H74NO8P	LIPIDOMICS	11.0515	156.25	143.35	114.741	161.234	164.424	132.966	52.3904	78.844	127.743	74.8018	69.6407	119.243	58.2467	68.0909	81.929	93.3135	79.1409	72.7686
Phosphatidylethanolamine(acyl)	PE(aa-38:1)	C43H84NO8P	LIPIDOMICS	11.7598	118.118	129.231	118.687	41.4574	87.5519	104.503	79.1155	59.9688	86.2569	78.3957	98.5306	82.9137	50.4377	72.0891	72.2383	69.0704	89.1515	34.2898
Phosphatidylethanolamine(acyl)	PE(aa-38:2)	C43H82NO8P	LIPIDOMICS	11.5764	119.392	55.4912	64.1539	108.604	138.462	120.677	75.6201	139.87	60.0101	114.586	173.512	116.218	31.5801	95.8659	109.343	82.0816	75.7542	85.8305
Phosphatidylethanolamine(acyl)	PE(aa-38:3)	C43H80NO8P	LIPIDOMICS	11.4512	107.962	187.547	161.002	112.067	205.177	193.921	48.3725	110.147	79.2567	64.094	98.078	84.6849	58.676	61.8989	73.5247	83.5275	63.987	87.1026
Phosphatidylethanolamine(acyl)	PE(aa-38:4)	C43H78NO8P	LIPIDOMICS	11.3665	143.422	120.781	89.9586	141.246	151.305	101.254	70.6264	90.7812	95.0841	92.0673	80.5796	96.3089	70.7186	81.6053	81.7936	95.7868	90.4364	81.2735
Phosphatidylethanolamine(acyl)	PE(aa-38:5)	C43H76NO8P	LIPIDOMICS	11.1301	106.454	151.274	83.8225	98.0651	181.957	100.014	48.3772	67.2927	91.0997	64.5063	60.1193	92.6253	61.2446	82.4749	67.6885	86.2412	87.7622	61.0553
Phosphatidylethanolamine(acyl)	PE(aa-38:6)	C43H74NO8P	LIPIDOMICS	11.0453	97.0242	145.472	41.2448	87.9237	154.237	51.1655	61.1176	69.6077	102.144	69.1316	60.2437	102.731	64.6447	79.3355	80.5024	88.6339	87.9937	87.2867
Phosphatidylethanolamine(acyl)	PE(aa-40:3)	C45H84NO8P	LIPIDOMICS	11.78	123.765	67.9047	78.7095	69.2915	75.1927	78.2166	90.2309	128.242	105.716	79.17	124.385	94.5454	87.3642	109.766	91.7109	117.009	73.6866	66.9058
Phosphatidylethanolamine(acyl)	PE(aa-40:4)	C45H82NO8P	LIPIDOMICS	11.5777	120.664	117.396	122.105	103.993	156.604	112.96	52.3038	141.236	90.506	89.3016	119.529	87.8046	63.4723	109.141	89.1576	106.95	75.8077	99.7802
Phosphatidylethanolamine(acyl)	PE(aa-40:5)	C45H80NO8P	LIPIDOMICS	11.4143	113.6	189.178	105.585	91.5158	228.378	126.223	63.6386	84.5516	98.7146	62.9784	73.1186	93.4323	63.0388	63.0969	79.5744	85.2763	74.5094	93.3428
Phosphatidylethanolamine(acyl)	PE(aa-40:7)	C45H76NO8P	LIPIDOMICS	11.1282	128.528	83.4473	51.9026	109.752	103.847	57.4389	67.9294	77.857	122.808	87.3273	64.3796	131.491	94.3774	95.7147	67.0416	123.409	96.9101	52.3683
Phosphatidylethanolamine(alk)	PE(ae-34:1)	C39H78NO7P	LIPIDOMICS	11.396	90.1512	105.25	97.6634	89.2794	106.947	90.4764	93.3202	116.367	128.704	91.369	119.742	118.204	92.4766	70.9611	88.7817	108.36	69.2228	70.6501
Phosphatidylethanolamine(alk)	PE(ae-34:2)	C39H76NO7P	LIPIDOMICS	11.3912	102.514	88.0228	77.1497	104.914	84.2416	79.4417	108.442	91.643	179.695	104.573	94.676	205.123	86.2659	84.9837	71.0305	86.6584	86.1518	71.3551
Phosphatidylethanolamine(alk)	PE(ae-34:3)	C39H74NO7P	LIPIDOMICS	11.1995	114.479	103.623	88.0164	123.214	92.8562	90.7991	96.9737	134.81	164.136	93.7815	152.331	178.178	71.7943	61.0313	65.1364	79.2835	58.0801	73.1249
Phosphatidylethanolamine(alk)	PE(ae-36:2)	C41H80NO7P	LIPIDOMICS	11.6691	102.337	118.18	59.8356	106.615	106.837	56.4077	100.666	81.9801	151.869	103.752	89.7035	166.804	74.9021	78.0159	61.5866	92.5559	76.1779	64.0258
Phosphatidylethanolamine(alk)	PE(ae-36:3)	C41H78NO7P	LIPIDOMICS	11.499	101.558	117.574	88.7218	107.803	101.374	90.4935	105.046	111.822	132.101	103.747	124.109	139.999	86.0147	74.707	64.6282	87.5566	74.9235	69.2248
Phosphatidylethanolamine(alk)	PE(ae-36:4)	C41H76NO7P	LIPIDOMICS	11.2654	108.624	88.6811	70.622	108.544	79.3208	74.1658	92.4503	110.208	112.496	88.2932	125.5	121.275	117.046	64.131	78.1409	122.024	62.9233	77.6896
Phosphatidylethanolamine(alk)	PE(ae-36:5)	C41H74NO7P	LIPIDOMICS	11.2231	157.893	79.0322	41.7993	159.222	80.1443	41.37	95.9386	94.5469	157.057	90.3786	99.383	164.895	98.3887	60.0002	72.8131	110.851	64.6584	76.0006
Phosphatidylethanolamine(alk)	PE(ae-38:3)	C43H82NO7P	LIPIDOMICS	11.7725	74.1782	150.358	119.05	80.955	120.543	127.432	81.0905	114.535	163.965	76.7127	134.005	163.151	69.4858	81.4578	75.735	62.3303	68.3036	80.0455
Phosphatidylethanolamine(alk)	PE(ae-38:4)	C43H80NO7P	LIPIDOMICS	11.6212	104.17	116.57	79.0647	101.083	111.635	79.1605	90.3876	99.842	120.078	88.871	108.467	125.533	117.129	78.1177	84.9831	112.813	87.2541	74.0182
Phosphatidylethanolamine(alk)	PE(ae-38:5)	C43H78NO7P	LIPIDOMICS	11.5227	137.861	95.0966	43.9443	137.509	91.1657	43.2515	100.543	84.479	112.058	96.1886	85.0002	114.146	117.554	79.4789	76.2061	127.006	81.0682	76.9675
Phosphatidylethanolamine(alk)	PE(ae-38:6)	C43H76NO7P	LIPIDOMICS	11.2871	111.445	94.4822	42.9539	114.149	84.9108	44.6021	95.2317	85.3946	98.6695	90.8538	90.883	109.07	112.681	74.2883	72.7184	123.408	77.9437	73.4441
Phosphatidylethanolamine(alk)	PE(ae-38:7)	C43H74NO7P	LIPIDOMICS	11.2155	95.5475	92.1487	32.1689	96.9476	81.2694	33.1403	93.6364	119.834	99.9628	89.013	122.7	113.806	82.6683	74.3648	83.2771	88.8576	76.1587	91.3974
Phosphatidylethanolamine(alk)	PE(ae-40:5)	C45H82NO7P	LIPIDOMICS	11.7833	101.714	88.0065	79.4358	96.0288	116.236	74.4471	95.039	97.2846	125.338	93.7491	102.886	126.963	80.6119	82.7858	104.251	94.3833	84.3479	105.809
Phosphatidylethanolamine(alk)	PE(ae-40:6)	C45H80NO7P	LIPIDOMICS	11.5508	95.8914	131.651	49.6348	90.1089	122.901	50.1756	80.2229	88.0128	88.295	79.6478	91.0313	95.3083	88.3381	76.0665	131.991	97.6815	73.331	132.955
Phosphatidylethanolamine(alk)	PE(ae-40:7)	C45H78NO7P	LIPIDOMICS	11.518	102.812	96.1524	28.7099	99.5935	87.1125	29.925	100.9	100.635	94.014	100.557	101.196	101.66	97.8972	86.8349	83.2917	107.601	88.3471	82.7794
Phosphatidylethanolamine(alk)	PE(ae-40:8)	C45H76NO7P	LIPIDOMICS	11.2789	97.9288	74.9637	26.4855	99.1081	67.1733	29.8325	116.73	111.996	85.5123	121.598	119.498	96.9801	113.061	84.8749	72.5021	127.556	95.5792	74.6005
Phosphatidylinositol(acyl)	PI(aa-35:2)	C44H81O13P	LIPIDOMICS	10.1254	68.9127	166.064	149.561	84.4867	151.781	170.849	65.2351	131.21	33.4707	64.3003	134.059	42.8118	46.6249	107.059	100.495	63.064	95.9704	89.8001
Phosphatidylinositol(acyl)	PI(aa-36:1)	C45H85O13P	LIPIDOMICS	10.4418	82.0234	134.415	88.3093	105.073	119.255	93.3413	68.6628	139.932	61.5549	74.2026	151.278	76.9145	61.3198	104.061	108.298	74.4748	108.395	98.142
Phosphatidylinositol(acyl)	PI(aa-36:2)	C45H83O13P	LIPIDOMICS	10.2738	80.0975	108.669	131.875	88.4301	100.76	142.918	71.4243	164.272	60.6578	73.5192	176.324	70.6823	62.5028	108.36	95.4865	78.4488	111.001	90.5303
Phosphatidylinositol(acyl)	PI(aa-36:3)	C45H81O13P	LIPIDOMICS	10.0691	69.9742	146.564	183.013	81.3737	133.99	191.371	55.6604	159.034	48.9505	58.797	167.873	60.4608	70.5461	98.1498	112.879	88.1539	97.5945	87.8236
Phosphatidylinositol(acyl)	PI(aa-38:2)	C47H87O13P	LIPIDOMICS	10.5276	82.059	106.447	146.229	84.0702	94.5092	157.877	53.2152	174.869	70.1676	64.1964	168.926	78.5145	73.382	72.4297	78.4303	83.995	84.297	67.8632
Phosphatidylinositol(acyl)	PI(aa-38:3)	C47H85O13P	LIPIDOMICS	10.3937	84.905	116.024	164.569	86.4962	113.665	175.761	63.3063	150.737	60.0954	66.3162	148.549	67.3145	81.1737	76.7265	89.8876	97.317	82.9533	84.8546
Phosphatidylinositol(acyl)	PI(aa-38:4)	C47H83O13P	LIPIDOMICS	10.3121	104.873	116.566	95.5637	105.801	112.898	101.477	79.9943	119.08	68.2831	81.3249	116.746	76.5412	85.6608	89.2723	87.5792	101.388	94.4308	82.7397
Phosphatidylinositol(acyl)	PI(aa-38:5)	C47H81O13P	LIPIDOMICS	10.0918	77.9983	142.025	120.809	85.3394	136.41	127.375	65.5937	108.323	55.9192	70.6668	106.646	65.6148	74.6654	105.83	84.9123	89.2068	108.936	74.7971
Phosphatidylinositol(acyl)	PI(aa-40:3)	C49H89O13P	LIPIDOMICS	10.578	103.841	89.7065	81.2663	119.47	129.224	127.659	102.063	138.894	107.207	96.4857	80.839	78.0134	118.365	110.144	81.0605	79.0854	93.558	100.538
Phosphatidylinositol(acyl)	PI(aa-40:3)	C49H89O13P	LIPIDOMICS	10.6312	101.109	71.8784	85.0437	111.331	127.603	115.876	113.189	130.569	118.315	117.639	78.0121	85.5615	107.715	115.927	86.1743	83.0055	109.496	92.1734
Phosphatidylinositol(acyl)	PI(aa-40:4)	C49H87O13P	LIPIDOMICS	10.5129	100.089	113.978	95.7936	108.213	145.274	112.957	84.4079	119.857	92.8187	95.277	101.137	83.4047	103.514	100.01	86.5407	98.8202	87.0811	89.9698
Phosphatidylinositol(acyl)	PI(aa-40:5)	C49H85O13P	LIPIDOMICS	10.3746	75.6658	154.764	62.1001	75.5778	148.889	69.2433	62.0489	114.059	62.4335	65.7677	105.374	66.5075	78.9602	82.2501	106.817	92.0182	81.3026	102.387
Phytoceramide	Phytocer(22:0)	C40H81NO4	LIPIDOMICS	11.8193	103.173	77.559	97.0953	127.6	80.8304	103.754	81.1603	193.307	48.3335	87.8752	188.641	58.0482	51.7211	69.1284	95.4635	79.0713	97.8784	86.9648
Phytoceramide	Phytocer(24:1)	C42H83NO4	LIPIDOMICS	11.8424	86.645	66.2125	71.5669	93.5735	69.5828	79.5964	95.8984	181.869	97.5277	82.932	179.989	95.3742	75.769	81.4905	87.1429	88.7117	98.4441	83.3037
Sphingomyelin	SM(12:0)	C35H71N2O6P	LIPIDOMICS	9.88023	83.2755	114.56	97.3082	84.674	102.793	102.657	52.4393	135.379	68.3009	83.8584	166.425	71.8057	59.4839	57.9762	85.6801	60.5915	71.189	94.6367
Sphingomyelin	SM(13:0)	C36H73N2O6P	LIPIDOMICS	10.0851	97.5181	92.2828	86.7534	94.7875	67.4283	86.1528	88.6423	89.3088	72.907	81.3823	84.3313	78.4683	75.3592	75.0951	87.9864	81.8188	81.4352	94.164
Sphingomyelin	SM(14:0)	C37H75N2O6P	LIPIDOMICS	10.2896	118.254	96.6391	79.7741	116.445	86.9598	85.3895	83.5023	101.08	90.4413	81.3848	102.801	96.4721	68.9933	85.4789	88.1725	74.065	82.6357	89.3163
Sphingomyelin	SM(14:1)	C37H73N2O6P	LIPIDOMICS	10.0096	73.4851	122.987	98.1507	65.9082	105.38	114.273	87.2039	125.282	58.7574	82.5348	121.726	61.3473	108.864	83.4461	99.0648	113.665	77.7444	102.931
Sphingomyelin	SM(15:0)	C38H77N2O6P	LIPIDOMICS	10.4813	112.892	88.0071	76.5039	112.044	79.2058	81.1482	100.373	90.3124	79.7804	99.2371	89.7507	86.4003	71.8018	94.1967	81.6498	76.443	91.7213	86.3659
Sphingomyelin	SM(15:1)	C38H75N2O6P	LIPIDOMICS	10.2327	103.957	78.4893	87.3681	97.2763	64.0621	82.3108	125.212	64.6759	64.8659	117.487	63.1675	78.6682	81.5999	105.244	68.8165	85.426	111.96	76.3845
Sphingomyelin	SM(16:0)	C39H79N2O6P	LIPIDOMICS	10.6385	95.6015	101.117	82.8417	94.8583	95.3635	83.6937	98.1645	118.188	79.3013	100.671	113.909	78.9283	90.0155	85.3108	97.4064	94.8864	88.6876	101.582
Sphingomyelin	SM(16:1)	C39H77N2O6P	LIPIDOMICS	10.4117	86.1295	98.7849	93.4418	84.9753	89.9193	99.2187	110.042	111.592	69.447	110.632	110.737	71.5689	105.02	100.474	97.127	111.44	100.562	98.4405
Sphingomyelin	SM(17:0)	C40H81N2O6P	LIPIDOMICS	10.857	113.034	88.2188	64.0515	108.643	83.6615	71.932	109.682	87.1498	77.878	102.056	81.7142	79.7589	79.2593	99.0728	86.6778	80.047	100.105	91.6563
Sphingomyelin	SM(17:1)	C40H79N2O6P	LIPIDOMICS	10.6022	94.3288	101.214	66.8049	93.1574	92.9173	71.3337	126.265	93.1486	58.0391	120.558	79.221	59.1679	84.4253	99.7879	83.6151	94.9732	103.312	85.9064
Sphingomyelin	SM(18:0)	C41H83N2O6P	LIPIDOMICS	11.0374	93.2917	104.496	75.8884	86.8486	104.25	79.1443	97.589	121.599	81.6982	95.9953	110.972	81.5324	89.0959	76.6482	123.431	85.3928	78.5307	126.158
Sphingomyelin	SM(18:1)	C41H81N2O6P	LIPIDOMICS	10.7975	98.4165	108.37	86.1757	90.0174	98.212	91.2999	114.365	105.108	69.0139	113.123	101.719	71.6799	108.463	87.4842	110.541	109.012	88.4681	114.604
Sphingomyelin	SM(19:0)	C42H85N2O6P	LIPIDOMICS	11.2014	102.397	80.4576	72.3795	102.399	83.8298	100.02	109.89	94.6079	76.4389	100.85	97.1682	81.401	77.9312	85.4401	86.6919	88.1182	90.3258	84.031
Sphingomyelin	SM(20:0)	C43H87N2O6P	LIPIDOMICS	11.3685	93.0355	92.1511	86.1851	96.6002	89.6173	97.3119	107.485	132.857	76.9202	104.571	133.173	81.4711	83.9866	80.9165	106.394	82.5932	80.6202	111.073
Sphingomyelin	SM(20:1)	C43H85N2O6P	LIPIDOMICS	11.139	74.7489	83.1532	88.0019	71.8922	78.0506	97.1572	130.344	105.189	64.5285	128.372	106.341	65.4756	116.774	95.9405	99.5434	125.344	93.2077	107.207
Sphingomyelin	SM(20:2)	C43H83N2O6P	LIPIDOMICS	10.8842	97.5887	53.3674	94.833	98.1423	67.8005	95.2153	96.9529	142.813	89.7642	87.6948	162.589	103.133	113.789	115.929	70.1084	98.7468	97.6667	72.8277
Sphingomyelin	SM(21:0)	C44H89N2O6P	LIPIDOMICS	11.5284	115.178	73.915	94.7949	114.401	68.8818	103.455	98.833	114.8	75.9806	96.1904	118.017	79.4387	73.119	87.8416	75.9858	76.965	89.0373	79.5188
Sphingomyelin	SM(22:0)	C45H91N2O6P	LIPIDOMICS	11.6484	90.0582	105.241	93.8014	84.9655	95.6914	98.9042	99.5171	162.52	67.1336	102.285	157.677	71.3666	81.0322	85.0106	106.445	85.7557	84.8741	110.604
Sphingomyelin	SM(22:1)	C45H89N2O6P	LIPIDOMICS	11.4546	93.1767	78.7603	91.6235	85.7395	74.8419	101.528	116.203	119.337	70.8066	113.756	120.702	76.0013	95.4186	97.6024	89.3656	99.2239	97.5999	93.4937
Sphingomyelin	SM(22:2)	C45H87N2O6P	LIPIDOMICS	11.2024	99.3882	53.3267	95.5054	87.9041	53.6443	100.687	96.2195	103.505	95.3968	92.3622	99.9307	92.0491	98.9064	106.146	80.7671	96.3031	102.245	88.6974
Sphingomyelin	SM(23:0)	C46H93N2O6P	LIPIDOMICS	11.7838	99.817	89.0843	99.1795	95.3388	80.3739	103.793	91.4125	139.549	67.8475	91.4314	134.191	74.7	80.4174	85.9108	86.891	85.3763	85.7655	87.6334
Sphingomyelin	SM(23:1)	C46H91N2O6P	LIPIDOMICS	11.6018	102.754	72.0399	102.56	95.3859	63.8592	108.62	108.894	100.803	67.525	107.812	100.721	74.1739	94.6532	96.7783	71.4022	100.008	97.6951	76.0933
Sphingomyelin	SM(23:2)	C46H89N2O6P	LIPIDOMICS	11.3516	99.8891	73.3839	80.9901	109.156	46.9555	96.9844	116.109	88.5221	93.9086	103.492	86.2435	89.4777	96.8903	111.342	55.7767	95.1413	107.333	69.1082
Sphingomyelin	SM(24:0)	C47H95N2O6P	LIPIDOMICS	11.9123	79.8007	103.296	101.412	78.0426	94.64	103.337	92.4408	161.407	65.0045	91.8233	158.717	68.5225	84.2129	87.8674	105.558	88.7551	83.729	109.139
Sphingomyelin	SM(24:1)	C47H93N2O6P	LIPIDOMICS	11.6664	91.3143	88.2505	78.2018	85.2158	80.1335	83.1572	104.837	116.317	78.4484	105.396	114.931	83.2214	100.341	93.4677	96.5061	104.148	92.9816	99.3477
Sphingomyelin	SM(24:2)	C47H91N2O6P	LIPIDOMICS	11.4849	90.3126	74.8769	87.9111	83.3197	69.6635	95.3182	114.668	105.68	74.6179	111.695	105.368	77.7619	111.84	104.588	91.5376	120.069	105.344	95.2631
Sphingomyelin	SM(25:0)	C48H97N2O6P	LIPIDOMICS	11.9965	118.076	59.6719	84.3143	111.554	55.6587	89.6861	85.242	116.14	71.8967	80.3448	113.936	76.98	63.0817	94.6966	66.7594	67.0669	96.1251	61.0998
Sphingomyelin	SM(25:1)	C48H95N2O6P	LIPIDOMICS	11.7444	134.753	49.9826	56.7088	126.774	43.8138	58.7859	94.5429	79.9194	88.7672	90.7134	83.9233	98.0353	72.1454	92.508	54.6825	71.1463	94.7616	56.0867
Sphingomyelin	SM(25:2)	C48H93N2O6P	LIPIDOMICS	11.6135	110.351	48.1258	83.606	105.085	50.0598	89.4684	105.969	63.3646	86.9207	105.158	72.6671	97.757	100.645	113.598	62.8881	108.745	107.977	63.442
Sphingomyelin	SM(26:0)	C49H99N2O6P	LIPIDOMICS	12.144	93.5215	82.897	78.235	91.613	68.2907	108.902	87.8288	137.521	69.6237	92.5585	148.688	64.3859	76.4267	89.9994	104.621	83.6635	87.176	107.47
Sphingomyelin	SM(26:1)	C49H97N2O6P	LIPIDOMICS	11.9166	87.978	70.8143	55.422	94.2027	55.7945	55.2264	98.3841	119.848	70.7867	95.5931	109.084	75.6817	89.5562	88.5702	95.9844	94.2275	88.2846	88.9338
Sulfatide-Hex Ganglioside	Sulfatide(Hex/16:1)	C40H75NO11S	LIPIDOMICS	9.57425	77.2225	45.8208	79.3059	68.3519	66.4331	77.957	86.1253	131.527	146.586	88.034	119.037	133.127	84.415	105.532	62.4852	109.068	120.838	62.0958
Sulfatide-Hex Ganglioside	Sulfatide(Hex/22:0)	C46H89NO11S	LIPIDOMICS	10.692	86.6617	70.021	63.7874	90.3763	77.3757	70.5632	86.5156	140.016	84.4232	87.3555	147.994	101.959	76.8692	67.748	85.0687	96.1633	86.401	79.151
Sulfatide-Hex Ganglioside	Sulfatide(Hex/22:1)	C46H87NO11S	LIPIDOMICS	10.5342	80.4875	76.0923	71.6282	81.2486	62.9151	76.8166	100.409	120.095	55.3094	82.3363	130.993	67.6303	84.6364	93.0672	81.7647	100.824	100.517	88.5536
Sulfatide-Hex Ganglioside	Sulfatide(Hex/24:0)	C48H93NO11S	LIPIDOMICS	10.9614	107.568	80.9352	62.0192	92.7397	79.7809	59.1829	114.892	89.1525	96.1333	112.162	79.8564	101.119	153.3	122.783	72.155	166.626	113.278	74.9719
Sulfatide-Hex Ganglioside	Sulfatide(Hex/24:1)	C48H91NO11S	LIPIDOMICS	10.7222	90.2224	56.0798	56.0916	91.1973	57.1624	65.9087	104.501	106.617	100.388	92.5626	104.101	110.002	114.565	106.601	74.0767	117.762	109.53	76.3655
Sulfatide-Hex Ganglioside	Sulfatide(Hex/24:2)	C48H89NO11S	LIPIDOMICS	10.5534	79.5642	91.3822	87.7234	86.2666	81.8507	91.7121	101.671	92.9448	64.9339	103.343	85.5872	77.0973	115.973	106.802	79.6528	128.975	125.763	76.0962
Triacylglycerol(acyl)	TG(aaa-46:0)	C49H94O6	LIPIDOMICS	13.0265	137.581	160.005	127.398	115.069	168.947	112.242	62.0784	116.385	115.349	75.3524	110.19	83.8683	62.6386	69.2212	79.7626	72.6084	68.7169	114.506
Triacylglycerol(acyl)	TG(aaa-47:1)	C50H94O6	LIPIDOMICS	12.9865	111.767	211.209	109.78	116.643	222.808	96.7983	74.8397	86.8565	117.28	83.4939	78.3554	92.6007	66.9518	72.228	80.652	73.915	73.4182	93.0246
Triacylglycerol(acyl)	TG(aaa-47:2)	C50H92O6	LIPIDOMICS	12.8977	143.662	174.99	110.53	114.47	190.891	95.9679	70.1709	100.96	128.2	77.0357	103.58	98.4279	64.9848	59.4558	68.7827	65.4419	64.9912	88.692
Triacylglycerol(acyl)	TG(aaa-47:3)	C50H90O6	LIPIDOMICS	12.7991	123.609	137.187	93.8816	109.365	177.137	90.2753	59.0844	127.622	143.609	79.829	124.19	103.017	51.7412	39.4665	68.469	60.6499	57.4602	87.3565
Triacylglycerol(acyl)	TG(aaa-48:0)	C51H98O6	LIPIDOMICS	13.1495	97.4268	118.463	107.994	81.6212	121.848	113.605	77.4006	109.368	100.62	110.293	115.105	94.7423	74.142	84.4857	88.9195	90.2877	85.8663	101.526
Triacylglycerol(acyl)	TG(aaa-49:2)	C52H96O6	LIPIDOMICS	13.0099	128.354	188.734	135.088	123.703	228.312	115.144	72.33	68.0764	123.425	95.7557	70.0115	96.9548	50.4667	51.0071	63.8098	64.7904	59.4071	85.8895
Triacylglycerol(acyl)	TG(aaa-49:3)	C52H94O6	LIPIDOMICS	12.9258	131.107	138.584	116.582	109.889	189.606	112.204	82.3996	76.81	124.602	101.814	81.488	109.868	59.4001	47.1704	68.0979	65.448	60.1964	87.3452
Triacylglycerol(acyl)	TG(aaa-50:0)	C53H102O6	LIPIDOMICS	13.2683	114.537	107.183	101.503	92.7924	115.02	101.141	89.9074	96.9474	113.653	95.1054	105.005	93.8461	88.2832	90.0555	98.658	102.028	86.6271	98.1166
Triacylglycerol(acyl)	TG(aaa-50:2)	C53H98O6	LIPIDOMICS	13.0652	139.116	183.181	142.416	144.303	202.902	130.783	80.1133	102.844	102.448	88.2035	105.182	78.239	61.0929	48.3784	85.8587	66.7571	52.2174	91.7523
Triacylglycerol(acyl)	TG(aaa-50:3)	C53H96O6	LIPIDOMICS	12.9777	131.784	131.574	143.677	123.831	157.606	137.176	96.8958	114.017	106.966	98.9669	119.801	87.8274	78.745	48.281	91.0159	76.5695	58.8583	99.137
Triacylglycerol(acyl)	TG(aaa-50:4)	C53H94O6	LIPIDOMICS	12.8941	133.44	116.828	133.382	103.086	151.52	133.744	82.428	130.589	109.099	95.5329	148.409	99.394	78.2728	37.4935	92.4934	72.9901	51.1382	99.4959
Triacylglycerol(acyl)	TG(aaa-50:5)	C53H92O6	LIPIDOMICS	12.8138	107.799	134.221	102.254	86.3039	173.921	114.584	67.0562	111.971	137.44	83.858	114.447	115.843	66.6623	27.5631	104.524	62.2115	39.2056	108.601
Triacylglycerol(acyl)	TG(aaa-51:0)	C54H104O6	LIPIDOMICS	13.3085	100.231	96.0273	108.126	90.6084	90.7165	98.666	105.444	105.258	97.192	104.113	98.4842	93.7075	102.947	98.2457	99.9779	86.5285	101.987	103.978
Triacylglycerol(acyl)	TG(aaa-51:2)	C54H100O6	LIPIDOMICS	13.1007	122.225	183.462	106.788	120.992	211.862	108.364	105.81	49.6693	109.554	131.213	73.8357	99.4789	55.4645	62.282	61.657	69.3741	71.9171	75.0349
Triacylglycerol(acyl)	TG(aaa-51:3)	C54H98O6	LIPIDOMICS	13.0348	131.635	105.611	104.325	127.916	141.42	109.747	125.343	68.3347	106.8	134.914	81.1759	103.194	63.6275	65.5324	68.7918	83.1096	78.818	85.005
Triacylglycerol(acyl)	TG(aaa-51:4)	C54H96O6	LIPIDOMICS	12.957	115.343	84.6362	98.7684	90.9765	117.25	107.126	113.468	76.4563	114.353	143.779	94.4945	109.908	64.4899	55.2766	77.9889	77.6154	67.1288	88.2342
Triacylglycerol(acyl)	TG(aaa-52:0)	C55H106O6	LIPIDOMICS	13.3709	105.082	91.588	89.6119	119.551	110.111	98.7618	101.013	101.705	101.826	103.81	100.766	97.4225	84.9613	91.6339	104.985	91.2513	99.6678	95.177
Triacylglycerol(acyl)	TG(aaa-52:2)	C55H102O6	LIPIDOMICS	13.1738	149.744	117.638	100.567	157.65	133.852	92.2669	116.371	86.0858	104.178	124.731	106.446	90.824	82.7363	79.1373	90.9823	76.5035	72.7429	77.7507
Triacylglycerol(acyl)	TG(aaa-52:3)	C55H100O6	LIPIDOMICS	13.0954	133.741	76.3868	108.983	129.05	97.2181	103.747	120.087	109.246	93.5518	125.039	138.538	89.485	90.734	76.3313	94.9932	85.2461	79.0097	84.8985
Triacylglycerol(acyl)	TG(aaa-52:4)	C55H98O6	LIPIDOMICS	13.0136	125.367	62.7719	112.439	108.476	86.5713	109.845	111.398	117.138	84.7706	127.491	148.789	89.6856	91.868	65.9348	99.8676	85.7824	74.4856	87.6729
Triacylglycerol(acyl)	TG(aaa-52:5)	C55H96O6	LIPIDOMICS	12.9363	105.836	78.5586	102.838	87.884	99.451	106.471	110.606	92.5118	93.1195	125.353	110.424	93.5408	91.7856	51.3457	111.06	83.8378	63.7808	97.244
Triacylglycerol(acyl)	TG(aaa-52:6)	C55H94O6	LIPIDOMICS	12.8604	86.0637	100.011	81.8874	61.9485	122.702	87.0251	90.4218	63.7888	108.7	101.099	77.1836	99.3944	80.3126	41.2301	98.3446	70.5619	50.8923	98.4037
Triacylglycerol(acyl)	TG(aaa-53:1)	C56H106O6	LIPIDOMICS	13.3275	84.1548	121.965	79.874	124.917	176.568	133.24	62.387	49.0285	93.6036	140.113	103.894	100.37	57.8306	76.1274	74.6875	93.6908	80.8994	95.0968
Triacylglycerol(acyl)	TG(aaa-53:2)	C56H104O6	LIPIDOMICS	13.2277	134.752	109.023	94.0065	142.174	165.811	108.252	108.991	47.7024	97.9236	145.27	85.044	109.156	63.7358	82.1616	60.8886	82.643	99.0292	69.241
Triacylglycerol(acyl)	TG(aaa-53:3)	C56H102O6	LIPIDOMICS	13.1469	121.09	72.7856	93.3879	115.827	122.303	110.056	123.96	56.2128	101.346	157.661	83.6631	119.802	79.4793	81.6926	57.5235	89.4888	101.636	72.4081
Triacylglycerol(acyl)	TG(aaa-53:4)	C56H100O6	LIPIDOMICS	13.0639	113.821	58.1126	88.9695	100.828	98.3498	104.237	123.286	60.1775	99.1111	156.897	89.1938	123.935	86.0529	76.8002	65.1106	86.6914	93.0394	79.9829
Triacylglycerol(acyl)	TG(aaa-53:5)	C56H98O6	LIPIDOMICS	12.9872	109.536	71.7384	78.0928	80.7611	99.6049	86.4932	120.962	59.7873	113.45	136.574	84.3628	126.293	90.1912	60.7815	69.2228	78.3488	72.8087	85.2876
Triacylglycerol(acyl)	TG(aaa-54:0)	C57H110O6	LIPIDOMICS	13.4601	103.527	100.673	95.7646	92.6036	101.524	100.189	94.1283	87.4093	105.13	105.524	102.287	99.4378	92.8006	97.5708	95.2989	96.0952	99.5262	100.331
Triacylglycerol(acyl)	TG(aaa-54:1)	C57H108O6	LIPIDOMICS	13.3798	114.322	93.8193	88.0488	149.321	148.587	116.95	58.3925	62.4057	81.6239	121.425	106.948	89.0055	46.9777	67.9104	71.0439	67.2842	62.7699	81.4061
Triacylglycerol(acyl)	TG(aaa-54:2)	C57H106O6	LIPIDOMICS	13.2844	146.535	83.0652	76.04	160.919	148.561	109.477	68.5173	57.5325	94.6341	137.137	104.87	99.4273	65.1328	85.6166	76.1748	71.9584	77.1547	74.9875
Triacylglycerol(acyl)	TG(aaa-54:3)	C57H104O6	LIPIDOMICS	13.2005	140.362	58.6162	82.3061	126.72	100.145	102.784	97.5899	77.1858	104.654	139.643	109.661	102.857	102.849	99.4269	105.646	88.3355	92.0609	70.9213
Triacylglycerol(acyl)	TG(aaa-54:4)	C57H102O6	LIPIDOMICS	13.1211	116.787	43.6364	87.7608	109.153	79.6189	108.49	99.6419	100.025	94.1344	139.263	126.037	99.0941	110.492	88.694	124.382	88.7281	92.5063	77.318
Triacylglycerol(acyl)	TG(aaa-54:5)	C57H100O6	LIPIDOMICS	13.0421	106.147	47.1117	81.841	99.0403	78.7899	106.243	95.9433	110.201	90.4275	124.765	128.717	101.226	107.516	73.2148	133.519	86.0728	83.1705	83.4907
Triacylglycerol(acyl)	TG(aaa-54:6)	C57H98O6	LIPIDOMICS	12.9677	94.2709	54.8048	73.9735	76.8936	80.2653	93.7578	88.3815	97.2586	91.3353	117.814	120.963	105.126	97.1153	56.5025	138.445	78.8526	69.6617	89.706
Triacylglycerol(acyl)	TG(aaa-55:1)	C58H110O6	LIPIDOMICS	13.4296	89.095	101.249	93.9639	93.3608	106.79	100.201	92.0424	98.2666	97.3412	106.573	117.613	113.306	101.06	91.2376	94.0469	91.8924	94.8245	95.78
Triacylglycerol(acyl)	TG(aaa-55:2)	C58H108O6	LIPIDOMICS	13.3507	124.223	118.864	80.1071	145.965	118.105	102.51	90.4399	79.4234	102.045	137.368	119.065	68.0751	83.3913	66.7992	80.199	110.876	112.243	79.9078
Triacylglycerol(acyl)	TG(aaa-55:4)	C58H104O6	LIPIDOMICS	13.1765	103.956	89.4772	66.8971	117.707	125.75	130.63	76.8704	96.0961	98.6676	115.987	131.824	104.462	96.0775	87.5992	75.6502	72.2451	90.2767	60.8879
Triacylglycerol(acyl)	TG(aaa-55:5)	C58H102O6	LIPIDOMICS	13.1249	104.428	105.63	71.9026	91.6668	76.0501	77.8359	88.499	59.7114	132.044	98.3559	83.158	149.252	85.5341	101.279	49.485	81.1981	118.655	68.188
Triacylglycerol(acyl)	TG(aaa-56:1)	C59H112O6	LIPIDOMICS	13.4726	98.7609	92.605	105.232	105.006	114.274	96.8938	96.4341	106.296	83.7291	104.745	113.71	104.684	99.3121	91.1237	115.362	89.4487	93.9333	92.0399
Triacylglycerol(acyl)	TG(aaa-56:2)	C59H110O6	LIPIDOMICS	13.3931	91.7531	70.6955	77.6413	137.075	116.932	109.185	66.5158	69.4774	145.079	92.4003	125.783	119.335	79.6387	60.8737	106.773	70.529	77.9482	67.2517
Triacylglycerol(acyl)	TG(aaa-56:3)	C59H108O6	LIPIDOMICS	13.3067	102.739	54.5466	79.0889	102.772	94.0368	101.671	54.4451	77.2721	171.295	111.134	123.248	139.255	90.9835	78.5459	115.767	80.1604	81.0861	61.2909
Triacylglycerol(acyl)	TG(aaa-56:5)	C59H104O6	LIPIDOMICS	13.1735	113.084	74.6162	90.1303	93.48	87.9486	93.4745	101.732	65.2269	121.97	112.992	107.546	134.449	123.683	105.882	75.7315	92.6068	98.9669	79.4295
Triacylglycerol(acyl)	TG(aaa-56:6)	C59H102O6	LIPIDOMICS	13.1007	101.349	76.3366	69.3305	76.2808	87.0218	63.8666	106.542	54.315	119.078	111.418	80.3749	137.084	111.692	112.946	78.857	88.1228	101.362	82.7852
Triacylglycerol(acyl)	TG(aaa-57:1)	C60H114O6	LIPIDOMICS	13.5121	95.549	104.914	107.041	100.786	95.1497	92.9003	111.493	105.811	101.704	84.1495	95.2359	101.865	98.5517	104.268	106.396	99.1891	101.144	101.939
Triacylglycerol(acyl)	TG(aaa-58:1)	C61H116O6	LIPIDOMICS	13.5542	96.0769	91.0811	118.417	74.2291	92.7251	127.142	106.621	95.044	90.0206	104.997	102.812	108.335	102.395	103.558	102.312	98.3179	100.522	83.4116
Triacylglycerol(acyl)	TG(aaa-58:2)	C61H114O6	LIPIDOMICS	13.4876	95.5843	81.7666	107.543	109.4	92.353	136.412	109.48	80.7541	104.136	97.5269	134.84	102.451	70.892	83.1882	137.694	80.5737	88.4108	88.8537
Triacylglycerol(acyl)	TG(aaa-58:6)	C61H106O6	LIPIDOMICS	13.2133	99.6284	66.149	69.4343	71.4524	106.077	75.848	71.4709	58.6826	137.99	88.6071	108.767	170.176	123.625	93.5828	57.9378	73.8891	82.0017	78.9848
Triacylglycerol(acyl)	TG(aaa-59:1)	C62H118O6	LIPIDOMICS	13.587	92.7834	111.498	107.987	95.9888	96.7368	106.797	98.8684	59.7169	101.937	102.921	38.9324	135.929	97.4836	114.23	103.209	101.632	121.353	96.9556
Triacylglycerol(acyl)	TG(aaa-60:2)	C63H118O6	LIPIDOMICS	13.5655	86.7969	130.461	107.809	95.4648	120.1	71.5565	111.912	73.3565	51.5826	68.9301	57.8757	165.877	65.086	104.144	121.8	99.4563	52.8918	98.8564
Ubiquinones	Coenzyme Q10	C59H90O4	LIPIDOMICS	12.2548	79.2993	90.6897	65.4613	87.9037	57.3482	68.0001	64.7198	77.9566	61.4704	83.017	66.295	90.6376	105.119	117.72	77.4919	126.552	137.044	89.1861

## Sheet: table S5
Supplementary table S5 Putative plasma hydrophilic metabolites altered by postprandial effects
		p value			fold change
Group	Name	1.5 hr	3 hr	6 hr	1.5 hr	3 hr	6 hr
Arg/Pro pathway	4-Hydroxyproline	0.476038	0.503214	0.116256	0.915125	0.905841	2.03338
Arg/Pro pathway	Arginine	0.441285	0.0350673	0.893293	1.36472	0.69454	1.01135
Arg/Pro pathway	Creatine	<0.01	0.175648	0.945227	1.38469	1.23767	0.989712
BCAA pathway	3-Hydroxyisovaleric acid	0.114011	<0.01	0.765369	0.734863	1.44273	1.18304
BCAA pathway	4-Methyl-2-oxovaleric acid	<0.01	0.189641	0.376082	1.15925	1.21132	0.820536
BCAA pathway	Isoleucine	0.687611	0.0254743	0.594726	0.938245	1.37056	1.04034
Cys/Met pathway	Methionine	0.0245855	0.304449	0.540308	1.1607	1.25259	1.09069
Fatty acid amide	Oleamide	0.351856	0.0432463	0.729482	0.812444	1.77046	0.859218
Gly/Ser/Thr pathway	Choline	0.0879024	0.0478165	0.982823	0.637142	1.51202	0.994651
Glyoxylate and dicarboxylate pathway	Glycolic acid	0.266432	0.92156	0.0258872	0.863748	1.01629	1.23821
Lipid pathway	Acetoacetic acid	0.0294317	0.997418	0.691857	0.564592	0.997136	1.11709
Lipid pathway	Acetylcholine	0.902914	0.0263235	0.176865	0.959434	1.18311	0.940661
Lipid pathway	O-Phosphorylethanolamine	0.995717	0.0669081	<0.01	0.998865	1.2737	1.29594
Purine pathway	Uric acid	0.286326	0.485273	0.0301466	1.08472	1.25934	1.61674
Pyrimidine pathway	dCMP	0.758753	0.0438517	<0.01	1.08963	1.47561	1.25353
Sugar related	Glucaric acid	0.549194	0.0701391	0.0375131	1.09465	1.28388	1.18666
Sugar related	Glucuronic acid	0.598544	0.0473749	0.126627	0.798685	1.1393	1.37261
TCA cycle	2-Oxoglutaric acid	0.255128	0.344238	0.040343	1.12938	0.743244	0.720161
Trp pathway	Quinolinic acid	<0.01	0.803821	0.164533	1.3761	1.04335	1.41196
Tyr pathway	4-Hydroxyphenyllactic acid	0.0435519	0.854344	0.617469	0.625174	0.967372	1.31665
Tyr pathway	Tyrosine	0.0984913	0.0848235	0.0280047	1.11085	1.37762	1.25457

## Sheet: table S6
Supplementary table S6 Putative plasma lipids altered by postprandial effects
		p value			fold change
Group	Name	1.5 hr	3 hr	6 hr	1.5 hr	3 hr	6 hr
Ceramide	Cer(18:0)	0.0354988	0.182407	0.696712	0.923997	0.882387	1.03814
Ceramide	Cer(20:0)	0.0435932	0.107033	0.998787	0.959878	0.939134	1.00011
Ceramide	Cer(20:1)	0.0246218	0.238948	0.94278	0.88044	0.731027	0.990034
Cholesterol	Cholesterol sulfate	0.480256	0.0376252	0.762329	1.03451	1.04118	1.02772
Cholesteryl esters(acyl)	CE(a-22:6)	0.0226129	0.347334	0.666742	0.83594	0.919423	0.936757
Diacylglycerol(acyl)	DG(aa-34:2)	0.0189029	0.606638	0.641427	1.19947	0.982441	1.05314
Diacylglycerol(acyl)	DG(aa-36:3)	0.0261989	0.121147	0.751827	1.23008	1.05431	0.941208
Diacylglycerol(acyl)	DG(aa-38:4)	0.0203447	0.838185	0.782734	1.14482	1.03344	1.05829
Dihydroceramide	DHC(20:0)	0.305568	0.0236027	0.569977	1.0251	0.867305	1.04804
Free fatty acid	FFA(C14:0)	0.146288	0.246447	0.0372454	0.595307	0.780896	1.27506
Free fatty acid	FFA(C15:0)	0.0590311	0.217982	<0.01	0.799469	0.958926	1.24958
Free fatty acid	FFA(C15:1)	0.0156421	0.0233579	0.299027	0.369174	0.715107	1.26473
Free fatty acid	FFA(C16:2)	0.102161	0.0713211	0.313797	0.185173	0.443769	1.08156
Free fatty acid	FFA(C17:0)	0.181613	0.475733	0.0179538	0.674009	1.00936	1.59873
Free fatty acid	FFA(C17:1)	0.22429	0.175777	0.0389665	0.432135	0.923807	1.60268
Free fatty acid	FFA(C18:1)	0.160456	0.0895384	0.147887	0.368133	0.702119	1.28798
Free fatty acid	FFA(C18:2)	0.259339	0.413149	0.108022	0.322244	0.680551	1.30746
Free fatty acid	FFA(C18:3)	0.288387	0.296054	0.359333	0.350286	0.707243	1.21308
Free fatty acid	FFA(C20:1)	0.213232	0.0139252	0.576076	0.399092	0.551746	1.1371
Free fatty acid	FFA(C20:2)	0.230348	0.0523188	0.30619	0.268902	0.665348	1.20375
Free fatty acid	FFA(C20:3)	0.165842	<0.01	0.290382	0.32167	0.697669	1.14376
Free fatty acid	FFA(C20:4)	0.0520948	0.0856653	0.663692	0.385697	0.63475	1.04102
Free fatty acid	FFA(C22:4)	0.0445546	0.0252406	0.571352	0.330228	0.628113	1.09796
Free fatty acid	FFA(C22:5)	0.021883	0.113654	0.32641	0.27859	0.542362	1.1085
Free fatty acid	FFA(C22:6)	0.074415	0.0362048	0.395234	0.351025	0.496197	1.05904
GD1 Ganglioside	GD1(18:0)	0.32407	0.0421872	0.478908	0.860503	0.858519	1.06552
Glc/Gal-ceramide	Hex-Cer(18:0)	0.59867	0.44569	0.0444847	0.949514	1.05554	0.959319
GM3 Ganglioside	GM3(16:0)	0.675899	0.625822	0.021941	0.971031	1.01666	1.07687
GM3 Ganglioside	GM3(18:0)	0.661617	0.141681	0.0482885	0.9684	0.976316	1.04886
GM3 Ganglioside	GM3(20:1)	0.858949	0.0327517	0.016548	0.983091	1.1205	1.29124
GM3 Ganglioside	GM3(23:0)	0.253454	0.638458	0.0252725	0.908522	0.96775	1.08964
Lactosylceramide	Hex2-Cer(16:1)	0.485063	0.356394	0.0181389	0.959111	1.14297	1.14609
Lactosylceramide	Hex2-Cer(24:1)	0.0215646	0.978359	0.0547592	0.931302	1.00245	1.15917
Lysophosphatidylethanolamine(acyl)	LPE(a-16:0)	0.217733	0.652599	0.0479283	1.16741	1.05802	1.27823
Lysophosphatidylethanolamine(acyl)	LPE(a-18:1)	0.0492086	0.774618	0.351259	1.44424	1.1079	1.3767
Lysophosphatidylethanolamine(acyl)	LPE(a-20:4)	0.0449936	0.950372	0.176245	1.20477	0.987211	1.35781
Lysophosphatidylethanolamine(acyl)	LPE(a-22:5)	0.354765	0.221662	0.0253483	1.15444	0.785909	1.20288
Lysophosphatidylethanolamine(acyl)	LPE(a-22:6)	0.430033	0.581387	0.0456894	1.1175	0.895459	1.3501
Phosphatidylcholine(acyl)	PC(aa-36:1)	0.300975	0.0199242	0.742262	1.0224	1.02633	1.01528
Phosphatidylcholine(acyl)	PC(aa-36:3)	0.91708	<0.01	0.941089	1.00339	1.05626	1.00292
Phosphatidylcholine(acyl)	PC(aa-37:2)	<0.01	0.11534	0.305374	1.02878	1.05007	1.03146
Phosphatidylcholine(alk)	PC(ae-38:7)	0.597887	0.990924	0.0202776	0.977319	0.999731	1.02632
Phosphatidylethanolamine(acyl)	PE(aa-36:2)	0.0258112	0.435087	0.373998	1.33883	1.2551	1.24964
Phosphatidylethanolamine(acyl)	PE(aa-38:2)	0.264074	0.0242431	0.932962	1.53843	1.46757	1.02904
Phosphatidylethanolamine(acyl)	PE(aa-40:5)	0.559652	0.204561	0.0406237	1.09245	0.929627	1.23051
Phytoceramide	Phytocer(24:1)	0.0490909	0.260836	0.305832	1.08167	0.954705	1.10662
Sphingomyelin	SM(13:0)	0.349372	0.629811	<0.01	0.898083	0.973387	1.07959
Sphingomyelin	SM(15:1)	0.0945426	0.833978	0.0334277	0.903025	1.01793	1.07083
Sphingomyelin	SM(16:0)	0.444189	0.750863	0.0106928	0.979809	0.992741	1.04555
Sphingomyelin	SM(22:2)	0.725829	<0.01	0.910618	0.975889	0.963474	1.00499
Sulfatide-Hex Ganglioside	Sulfatide(Hex/22:0)	0.0342048	0.210968	0.327099	1.08094	1.08475	1.13945
Sulfatide-Hex Ganglioside	Sulfatide(Hex/24:1)	0.309209	0.820105	<0.01	1.05867	0.984463	1.0285
Triacylglycerol(acyl)	TG(aaa-47:3)	0.700244	0.706	0.0409578	1.06231	0.929525	1.28677
Triacylglycerol(acyl)	TG(aaa-50:2)	0.673507	0.689591	0.0156658	1.02857	0.951715	1.07882
Triacylglycerol(acyl)	TG(aaa-51:0)	0.0288127	0.13474	0.710559	0.919862	0.962362	0.971189
Triacylglycerol(acyl)	TG(aaa-51:2)	0.417123	0.374948	0.0117331	1.06968	1.14902	1.20581
Triacylglycerol(acyl)	TG(aaa-51:3)	0.40514	0.338594	0.0118032	1.10982	1.06259	1.24744
Triacylglycerol(acyl)	TG(aaa-51:4)	0.769333	0.287011	<0.01	1.05558	1.14429	1.17811
Triacylglycerol(acyl)	TG(aaa-52:0)	0.0353609	0.722774	0.815785	1.14721	0.991643	1.01604
Triacylglycerol(acyl)	TG(aaa-53:1)	<0.01	0.156443	0.15153	1.52005	1.67973	1.29256
Triacylglycerol(acyl)	TG(aaa-53:2)	0.232472	0.0801938	0.0450539	1.23227	1.33326	1.2134
Triacylglycerol(acyl)	TG(aaa-53:3)	0.330181	0.026693	0.0349022	1.21208	1.28277	1.20502
Triacylglycerol(acyl)	TG(aaa-53:4)	0.454024	<0.01	0.167901	1.16294	1.30948	1.13928
Triacylglycerol(acyl)	TG(aaa-53:5)	0.894312	0.037861	0.597383	1.02889	1.18025	1.0738
Triacylglycerol(acyl)	TG(aaa-54:1)	0.0368132	0.143994	0.36933	1.40065	1.5679	1.1373
Triacylglycerol(acyl)	TG(aaa-54:6)	0.56074	0.0394783	0.420965	1.12494	1.24164	0.815646
Triacylglycerol(acyl)	TG(aaa-55:1)	0.0114492	<0.01	0.777779	1.05643	1.17327	0.986564
Triacylglycerol(acyl)	TG(aaa-56:2)	0.0131508	0.514354	0.585976	1.51273	1.20083	0.872387
Ubiquinones	Coenzyme Q10	0.628811	0.43138	0.0274502	0.90572	1.17538	1.17464
